# Supplementary material for: 5-(2-Chloro­phen­oxy)-1,3-dimethyl-1H-pyrazole-4-carbaldehyde oxime
Source: Acta Crystallogr Sect E Struct Rep Online. 2012 Jun 16;68(Pt 7):o2129. doi: 10.1107/S1600536812026530 (PMC3393940; doi:10.1107/S1600536812026530)
Supplement: Supplementary file 2 [file e-68-o2129-Isup2.hkl]

# 
# h,k,l, Fc-squared, Fo-squared, sigma(Fo-squared) and status flag 
# 
data_I
_shelx_title ' ma in P2(1)/c' 
_shelx_refln_list_code          4 
_shelx_F_calc_maximum      212.40 
_exptl_crystal_F_000       552.00 
_reflns_d_resolution_high  0.8409 
 
loop_ 
 _symmetry_equiv_pos_as_xyz 
 'x, y, z' 
 '-x, y+1/2, -z+1/2' 
 '-x, -y, -z' 
 'x, -y-1/2, z-1/2' 
 
_cell_length_a    11.1081 
_cell_length_b    14.9976 
_cell_length_c     8.0839 
_cell_angle_alpha  90.000 
_cell_angle_beta  104.945 
_cell_angle_gamma  90.000 
 
_shelx_F_squared_multiplier     1.000 
 
loop_ 
 _refln_index_h 
 _refln_index_k 
 _refln_index_l 
 _refln_F_squared_calc 
 _refln_F_squared_meas 
 _refln_F_squared_sigma 
 _refln_observed_status 
   2   0   0    12705.24    11463.07    111.28 o 
   3   0   0     7927.39     7425.08    118.96 o 
   4   0   0     3107.66     3207.09     66.17 o 
   5   0   0      342.57      389.79     14.88 o 
   6   0   0        6.27        4.66      3.12 o 
   7   0   0     1593.41     1786.20     73.80 o 
   8   0   0      504.79      478.69     17.20 o 
   9   0   0        5.06        7.88      4.02 o 
  10   0   0       59.08       44.85      5.92 o 
  11   0   0      134.97      136.53     16.82 o 
  12   0   0       14.17       10.09     12.50 o 
   2   1   0       65.19       74.62      2.12 o 
   3   1   0       15.05       11.73      2.23 o 
   4   1   0      923.21      833.93     22.57 o 
   5   1   0     1191.51     1092.23     16.03 o 
   6   1   0      237.38      271.58      6.72 o 
   7   1   0      510.75      444.87     10.76 o 
   8   1   0       22.28       30.94      3.13 o 
   9   1   0        9.28       13.56      3.48 o 
  10   1   0       13.44       15.25      4.53 o 
  11   1   0       27.49       33.82      7.88 o 
  12   1   0       46.78       57.13      9.50 o 
   1   2   0      139.84      129.26      5.24 o 
   2   2   0      175.43      155.40      4.01 o 
   3   2   0      410.79      407.88     13.33 o 
   4   2   0      583.17      578.14     11.42 o 
   5   2   0       55.26       47.95      3.49 o 
   6   2   0       81.19       73.65      5.58 o 
   7   2   0        4.20        6.33      1.52 o 
   8   2   0        8.12       14.14      2.22 o 
   9   2   0       29.53       36.42      6.29 o 
  10   2   0      116.56      119.48      8.82 o 
  11   2   0       69.73       80.76      8.21 o 
  12   2   0        5.62       16.36      6.84 o 
   1   3   0     2530.03     2410.35     29.45 o 
   2   3   0     1881.06     1844.62     32.29 o 
   3   3   0      737.32      745.62     16.93 o 
   4   3   0      297.73      287.43      8.85 o 
   5   3   0     1060.98     1084.13     21.24 o 
   6   3   0      431.33      413.78     17.48 o 
   7   3   0      125.60      140.73      7.57 o 
   8   3   0       90.58       94.91      8.57 o 
   9   3   0       10.17        5.43      3.72 o 
  10   3   0        1.87       14.05      5.24 o 
  11   3   0      101.62       87.71      9.03 o 
  12   3   0       38.61       54.05      9.70 o 
   0   4   0    17692.83    15740.55    210.59 o 
   1   4   0    17633.24    15526.32    179.24 o 
   2   4   0     6837.33     6512.18    120.01 o 
   3   4   0       19.49       27.95      2.91 o 
   4   4   0     1380.33     1554.95     38.80 o 
   5   4   0      326.18      421.09     11.21 o 
   6   4   0       54.53       47.89      4.22 o 
   7   4   0        0.42        7.36      3.69 o 
   8   4   0       20.52       27.96      4.72 o 
   9   4   0       51.78       50.78      6.11 o 
  10   4   0        0.97       12.25      6.81 o 
  11   4   0       35.98       36.57      7.00 o 
  12   4   0        5.63       15.90      5.97 o 
   1   5   0      609.68      619.75     14.09 o 
   2   5   0      557.25      577.43     14.45 o 
   3   5   0      133.32      120.94      5.31 o 
   4   5   0      370.52      412.48     11.83 o 
   5   5   0        0.13        6.76      2.82 o 
   6   5   0      685.13      680.30     18.27 o 
   7   5   0       33.94       51.27      5.73 o 
   8   5   0        6.40       10.47      3.92 o 
   9   5   0      202.34      205.34     11.26 o 
  10   5   0      235.45      220.38     13.57 o 
  11   5   0        0.06       21.12      8.13 o 
  12   5   0        4.98        4.54      6.26 o 
   0   6   0      267.90      289.67     13.00 o 
   1   6   0      260.12      273.43      7.58 o 
   2   6   0     1530.94     1842.55     30.38 o 
   3   6   0      818.52      889.70     24.36 o 
   4   6   0      342.05      352.22     11.66 o 
   5   6   0      270.79      295.89     13.26 o 
   6   6   0      523.31      558.03     17.44 o 
   7   6   0      628.03      657.56     20.59 o 
   8   6   0       92.30       92.96      8.33 o 
   9   6   0      253.17      241.31     14.64 o 
  10   6   0      122.47      121.46     10.34 o 
  11   6   0       15.67       16.61      8.75 o 
  12   6   0        4.82       15.54      6.72 o 
   1   7   0      591.11      587.69     13.11 o 
   2   7   0     2180.57     2237.10     46.59 o 
   3   7   0      342.51      319.36      8.32 o 
   4   7   0      585.89      612.70     17.23 o 
   5   7   0      382.68      395.74     13.74 o 
   6   7   0        4.92        5.32      3.55 o 
   7   7   0       24.83       23.05      4.81 o 
   8   7   0        1.95        1.86      5.11 o 
   9   7   0       12.94       17.30      5.46 o 
  10   7   0      142.27      141.97     11.07 o 
  11   7   0        0.01        4.81      5.34 o 
   0   8   0     4704.66     5079.26    116.07 o 
   1   8   0      368.49      332.22     10.06 o 
   2   8   0     2144.99     2168.65     38.23 o 
   3   8   0     1169.83     1169.86     29.76 o 
   4   8   0      111.70       98.28      6.43 o 
   5   8   0      159.40      189.69      9.90 o 
   6   8   0       57.73       61.35      6.60 o 
   7   8   0        1.54        7.68      4.31 o 
   8   8   0       25.90       35.06      7.07 o 
   9   8   0       64.46       60.46      9.30 o 
  10   8   0        0.10       -5.55      5.49 o 
  11   8   0        0.15       13.71      9.54 o 
   1   9   0      106.04       96.38      5.90 o 
   2   9   0      260.09      240.55      8.73 o 
   3   9   0       13.42       10.42      3.10 o 
   4   9   0       65.93       53.68      3.82 o 
   5   9   0       10.82       18.25      5.54 o 
   6   9   0       33.23       40.27      6.17 o 
   7   9   0      104.01      106.00      9.19 o 
   8   9   0        3.47        6.72      5.10 o 
   9   9   0      164.14      154.85     21.53 o 
  10   9   0      140.44      151.39     16.45 o 
  11   9   0        0.30       13.08      8.74 o 
   0  10   0      214.55      240.56     13.65 o 
   1  10   0      502.10      507.23     19.70 o 
   2  10   0      111.02       99.90      6.83 o 
   3  10   0      105.13      108.08      6.89 o 
   4  10   0        0.58        8.69      3.11 o 
   5  10   0       20.31       20.81      6.67 o 
   6  10   0      100.55      103.18      9.07 o 
   7  10   0        0.94        9.50      5.47 o 
   8  10   0       41.51       45.19     10.00 o 
   9  10   0        6.14       16.69     11.17 o 
  10  10   0        0.49        3.38      7.60 o 
   1  11   0        8.84       11.44      4.21 o 
   2  11   0      383.94      418.98     14.35 o 
   3  11   0      508.78      503.33     16.28 o 
   4  11   0       51.61       38.87      4.52 o 
   5  11   0       83.26       84.66      8.47 o 
   6  11   0        9.04        3.89      5.05 o 
   7  11   0       24.08       22.48      6.38 o 
   8  11   0       17.47       28.82      8.09 o 
   9  11   0        1.14        7.68      7.12 o 
  10  11   0        8.19       32.49     10.47 o 
   0  12   0      107.54      131.14     12.24 o 
   1  12   0      354.71      336.72     14.36 o 
   2  12   0      604.37      584.53     19.28 o 
   3  12   0       51.63       57.85      8.21 o 
   4  12   0      616.10      520.69     21.81 o 
   5  12   0       52.90       45.43      7.60 o 
   6  12   0       26.82       22.49      6.13 o 
   7  12   0       15.44       23.18      7.95 o 
   8  12   0        3.96        3.14      5.68 o 
   9  12   0       18.02       15.04      9.93 o 
   1  13   0       59.09       50.35      7.02 o 
   2  13   0        6.55       16.95      5.49 o 
   3  13   0       16.84        9.16      4.43 o 
   4  13   0       13.75       27.65      6.35 o 
   5  13   0       19.48       22.62      6.33 o 
   6  13   0        9.52       14.16      7.05 o 
   7  13   0       47.23       43.79      9.90 o 
   8  13   0        0.01        8.98      6.57 o 
   0  14   0      120.69      102.82     11.36 o 
   1  14   0      172.58      173.35     10.90 o 
   2  14   0        0.01        5.27      4.51 o 
   3  14   0        0.44       10.36      6.65 o 
   4  14   0        8.34        6.81      5.39 o 
   5  14   0       58.06       46.52      9.79 o 
   6  14   0        0.04        6.57      8.52 o 
   7  14   0        0.43        9.86      8.35 o 
   1  15   0       15.25       16.49      6.76 o 
   2  15   0        4.85       12.09      5.29 o 
   3  15   0      115.51      109.26      8.91 o 
   4  15   0       13.81       26.76      7.92 o 
   5  15   0        0.37        0.22      5.55 o 
   6  15   0        2.59       13.41      7.75 o 
   0  16   0        0.71       -4.15      8.95 o 
   1  16   0        7.43       10.21      5.27 o 
   2  16   0       25.06       14.70      5.82 o 
   3  16   0        4.30        9.01      6.88 o 
   4  16   0       55.00       44.91     20.92 o 
   5  16   0        6.92       19.48      8.50 o 
   1  17   0        7.17        4.59      4.73 o 
   2  17   0       10.81       16.13      6.54 o 
   3  17   0        4.23        0.15      6.18 o 
 -13   1   1       13.71        3.36      6.31 o 
 -12   1   1        0.45        4.24     10.44 o 
 -11   1   1       73.94       80.79      7.70 o 
 -10   1   1       54.86       47.15      9.00 o 
  -9   1   1        0.40        3.68      4.27 o 
  -8   1   1      540.80      525.67     13.04 o 
  -7   1   1       75.95       87.14      4.32 o 
  -6   1   1       42.86       40.34      3.88 o 
  -5   1   1     1154.72     1114.37     16.87 o 
  -4   1   1      779.83      772.74     11.39 o 
  -3   1   1      650.55      614.32      8.48 o 
  -2   1   1     2616.53     2509.83     22.06 o 
  -1   1   1     2598.19     2403.62     48.72 o 
   1   1   1     3438.39     3236.02     38.94 o 
   2   1   1     2642.90     2819.25     40.62 o 
   3   1   1     1302.17     1338.26     19.54 o 
   4   1   1       84.49      100.26      3.23 o 
   5   1   1       21.88       28.71      2.44 o 
   6   1   1       50.35       61.04      3.32 o 
   7   1   1      206.06      191.09      6.45 o 
   8   1   1      356.84      332.19     10.20 o 
   9   1   1       22.72       21.47      4.51 o 
  10   1   1       42.83       45.55      5.60 o 
  11   1   1        3.39        6.74      6.03 o 
  12   1   1       21.43       16.69      7.35 o 
 -12   2   1        3.26       15.17     11.37 o 
 -11   2   1      181.34      186.61     11.94 o 
 -10   2   1     1331.12     1265.00     35.99 o 
  -9   2   1      734.89      737.38     22.90 o 
  -8   2   1     1396.10     1299.48     27.36 o 
  -7   2   1       93.31       88.82      5.48 o 
  -6   2   1     1923.51     2117.38     31.37 o 
  -5   2   1       94.87      110.29      3.65 o 
  -4   2   1      607.38      679.16     10.19 o 
  -3   2   1     1105.84     1133.54     13.53 o 
  -2   2   1     2328.52     2213.22     37.62 o 
  -1   2   1     3534.32     3271.83     37.11 o 
   0   2   1     7395.77     6538.99     34.83 o 
   1   2   1     1184.19     1192.96     14.89 o 
   2   2   1      660.96      633.46     12.91 o 
   3   2   1     4548.41     4475.24     67.16 o 
   4   2   1      828.31      802.19     17.93 o 
   5   2   1     4094.89     4291.32     53.69 o 
   6   2   1      401.80      438.74     12.02 o 
   7   2   1      813.13      765.33     20.00 o 
   8   2   1       82.13       92.41     11.36 o 
   9   2   1       12.18       13.49      4.26 o 
  10   2   1       22.60       27.48      6.43 o 
  11   2   1       38.70       37.23      7.52 o 
  12   2   1        7.91        9.03      8.09 o 
 -12   3   1        1.93       16.82     10.34 o 
 -11   3   1        9.71       16.55      5.54 o 
 -10   3   1        1.14        7.79      5.33 o 
  -9   3   1        0.84       -1.03      3.84 o 
  -8   3   1        6.80       14.31      3.92 o 
  -7   3   1       28.04       32.49      3.91 o 
  -6   3   1       36.77       39.07      4.66 o 
  -5   3   1      223.14      206.71      6.97 o 
  -4   3   1     1179.81     1204.04     35.91 o 
  -3   3   1       33.49       39.51      2.23 o 
  -2   3   1     9069.03     8247.76     60.52 o 
  -1   3   1      298.89      269.21      8.49 o 
   0   3   1      454.53      485.47      9.96 o 
   1   3   1       89.37       86.28      2.57 o 
   2   3   1     2120.90     2085.45     23.65 o 
   3   3   1     1574.57     1560.92     19.70 o 
   4   3   1      247.56      248.86      5.65 o 
   5   3   1       85.38       75.73      4.40 o 
   6   3   1       12.72       10.95      3.12 o 
   7   3   1       74.09       70.05      6.28 o 
   8   3   1        0.28       -2.05      7.88 o 
   9   3   1       57.93       62.11      9.56 o 
  10   3   1        4.11        2.22      4.40 o 
  11   3   1        3.72        5.55      5.38 o 
  12   3   1        2.71       10.06      7.71 o 
 -12   4   1       12.36       27.41     10.33 o 
 -11   4   1       24.81       30.20      6.42 o 
 -10   4   1      154.50      165.35     10.88 o 
  -9   4   1       10.87       18.93      5.18 o 
  -8   4   1      139.15      130.53      7.80 o 
  -7   4   1        1.63        0.77      2.73 o 
  -6   4   1       28.74       31.92      3.02 o 
  -5   4   1       56.42       49.48      3.83 o 
  -4   4   1       55.69       53.26      3.85 o 
  -3   4   1      531.88      537.90      8.25 o 
  -2   4   1       56.79       53.05      3.19 o 
  -1   4   1       82.28       77.87      2.73 o 
   0   4   1      505.94      571.91      9.21 o 
   1   4   1     1020.78     1040.18     15.51 o 
   2   4   1        1.46        2.17      1.17 o 
   3   4   1       85.22       89.81      2.84 o 
   4   4   1      292.81      352.65     10.52 o 
   5   4   1       77.80       78.44      5.25 o 
   6   4   1       83.15       68.33      5.19 o 
   7   4   1       54.22       53.98      5.50 o 
   8   4   1        8.34        9.59      4.57 o 
   9   4   1       22.88       29.39      6.06 o 
  10   4   1        3.10        5.29      4.62 o 
  11   4   1       58.90       71.33      9.77 o 
  12   4   1       39.63       34.28      8.69 o 
 -12   5   1       11.18       19.03      5.90 o 
 -11   5   1       31.91       42.30      7.96 o 
 -10   5   1       53.01       50.02      6.79 o 
  -9   5   1      280.20      262.77     12.71 o 
  -8   5   1      196.62      193.73      9.74 o 
  -7   5   1       35.14       36.90      4.70 o 
  -6   5   1      554.49      574.94     16.82 o 
  -5   5   1      153.89      144.90      5.80 o 
  -4   5   1      639.86      657.18     23.12 o 
  -3   5   1      109.61      101.80      3.36 o 
  -2   5   1       30.85       39.01      2.53 o 
  -1   5   1      100.55      106.20      4.05 o 
   0   5   1     1782.03     1794.06     24.85 o 
   1   5   1     2342.02     2257.61     30.41 o 
   2   5   1      106.49      102.50      3.44 o 
   3   5   1      128.84      139.95      4.03 o 
   4   5   1      275.65      289.98      9.76 o 
   5   5   1       48.84       65.53      5.11 o 
   6   5   1      159.02      162.35      8.37 o 
   7   5   1       41.82       44.60      5.83 o 
   8   5   1      209.71      233.54     12.90 o 
   9   5   1        4.45        5.10      4.55 o 
  10   5   1       18.09       19.37      7.31 o 
  11   5   1       37.77       45.46      7.76 o 
 -12   6   1        1.70        9.35      7.55 o 
 -11   6   1      229.70      213.80     13.48 o 
 -10   6   1       60.13       69.47      7.64 o 
  -9   6   1      702.46      710.10     24.85 o 
  -8   6   1      680.30      710.04     21.92 o 
  -7   6   1      121.10      105.42      7.41 o 
  -6   6   1      636.40      648.72     25.32 o 
  -5   6   1       10.10       14.30      3.09 o 
  -4   6   1       36.53       26.56      2.32 o 
  -3   6   1      455.22      467.74     10.37 o 
  -2   6   1       80.55       88.17      4.54 o 
  -1   6   1      289.41      331.10      9.52 o 
   0   6   1      210.22      181.65      5.74 o 
   1   6   1        1.83       -0.02      1.46 o 
   2   6   1      302.05      289.75      7.25 o 
   3   6   1      544.41      503.53     16.56 o 
   4   6   1     1199.15     1248.09     24.92 o 
   5   6   1      847.05      832.46     22.89 o 
   6   6   1      119.62      130.01      8.96 o 
   7   6   1      241.25      260.72     12.38 o 
   8   6   1        0.56        5.05      4.25 o 
   9   6   1        2.01       15.94      6.19 o 
  10   6   1       12.15        7.89      6.28 o 
  11   6   1       47.09       53.29      9.57 o 
 -12   7   1       14.36        7.87      7.19 o 
 -11   7   1        0.45       15.74      8.57 o 
 -10   7   1       59.16       53.67      7.82 o 
  -9   7   1       54.30       45.75      6.64 o 
  -8   7   1      152.35      147.63      9.91 o 
  -7   7   1       97.27      122.26      8.51 o 
  -6   7   1        1.13       10.00      4.05 o 
  -5   7   1       79.62       73.55      7.39 o 
  -4   7   1      746.32      795.00     20.43 o 
  -3   7   1        2.46        5.13      4.50 o 
  -2   7   1     1810.31     1949.92     38.95 o 
  -1   7   1      747.65      718.57     19.63 o 
   0   7   1       86.90       97.31      4.78 o 
   1   7   1      473.22      449.80     11.03 o 
   2   7   1       25.63       23.59      3.10 o 
   3   7   1       99.09      110.57      4.61 o 
   4   7   1      460.40      503.13     15.75 o 
   5   7   1      156.29      164.02      9.70 o 
   6   7   1       34.85       30.05      5.50 o 
   7   7   1        1.01        4.34      5.79 o 
   8   7   1      109.63      106.11      8.46 o 
   9   7   1       61.83       90.53     13.39 o 
  10   7   1       32.06       39.47      8.16 o 
  11   7   1       38.00       25.16      7.14 o 
 -11   8   1       20.98       27.32     11.32 o 
 -10   8   1       86.62       75.99     10.61 o 
  -9   8   1       20.36       20.36      5.21 o 
  -8   8   1      462.34      476.41     18.48 o 
  -7   8   1      311.86      297.75     14.33 o 
  -6   8   1      298.83      283.61     11.44 o 
  -5   8   1      109.22      101.30      8.91 o 
  -4   8   1       83.82       99.59      6.37 o 
  -3   8   1      566.57      603.77     19.22 o 
  -2   8   1       31.12       26.62      3.18 o 
  -1   8   1      289.21      344.71     10.31 o 
   0   8   1      840.60     1022.82     22.06 o 
   1   8   1      426.61      458.54     12.13 o 
   2   8   1      263.45      280.76      9.00 o 
   3   8   1       33.34       32.15      3.66 o 
   4   8   1      167.43      156.37     10.19 o 
   5   8   1      104.93       98.94      7.94 o 
   6   8   1      196.47      191.69     11.07 o 
   7   8   1       47.55       60.97      7.31 o 
   8   8   1      233.52      224.34     13.30 o 
   9   8   1      140.21      135.90     13.06 o 
  10   8   1       12.53       19.34     11.42 o 
 -11   9   1        5.59        9.37      7.86 o 
 -10   9   1        3.99        5.04      6.16 o 
  -9   9   1        0.57       16.93      8.95 o 
  -8   9   1      280.81      320.39     15.39 o 
  -7   9   1      156.26      147.21     10.28 o 
  -6   9   1      163.63      180.59      9.98 o 
  -5   9   1      295.95      302.93     14.27 o 
  -4   9   1       41.83       36.01      3.50 o 
  -3   9   1       52.05       45.60      3.85 o 
  -2   9   1       20.33       13.02      2.79 o 
  -1   9   1       25.77       32.41      4.18 o 
   0   9   1      188.06      201.07      8.46 o 
   1   9   1      420.80      446.39     12.76 o 
   2   9   1      413.71      416.86     12.32 o 
   3   9   1      156.91      144.70      7.63 o 
   4   9   1      176.52      178.93     11.89 o 
   5   9   1      123.23      128.28      9.20 o 
   6   9   1        4.51       13.51      5.79 o 
   7   9   1       45.02       51.32      6.92 o 
   8   9   1       39.46       40.99      7.68 o 
   9   9   1        6.32        9.79      7.17 o 
  10   9   1       14.35       20.03      7.28 o 
 -10  10   1       15.35       19.92     12.17 o 
  -9  10   1       37.31       56.76     10.42 o 
  -8  10   1      242.86      233.01     18.12 o 
  -7  10   1      168.56      157.89     13.69 o 
  -6  10   1       61.03       57.74      5.89 o 
  -5  10   1       41.47       33.08      3.72 o 
  -4  10   1      274.92      245.51     10.14 o 
  -3  10   1        9.39        9.90      3.22 o 
  -2  10   1      274.55      259.40     10.04 o 
  -1  10   1       79.08       94.34      6.53 o 
   0  10   1       64.91       47.93      4.95 o 
   1  10   1        5.23       12.24      4.60 o 
   2  10   1       23.91       28.37      4.26 o 
   3  10   1      384.10      387.81     18.71 o 
   4  10   1       43.18       40.94      4.52 o 
   5  10   1      120.02      122.74      9.42 o 
   6  10   1       21.38       35.21      6.70 o 
   7  10   1       11.40       32.46      6.37 o 
   8  10   1        7.10       12.60      5.57 o 
   9  10   1       29.12       14.57      7.22 o 
  10  10   1        6.87       13.68      8.25 o 
 -10  11   1       11.48       28.32      9.37 o 
  -9  11   1       39.24       39.46      9.91 o 
  -8  11   1        9.91       27.95      7.98 o 
  -7  11   1        4.39        2.83      7.31 o 
  -6  11   1        1.28       -5.40      9.60 o 
  -5  11   1        6.17        9.04      3.12 o 
  -4  11   1      123.45      114.56      7.36 o 
  -3  11   1        9.94       17.58      4.12 o 
  -2  11   1      529.83      484.15     15.85 o 
  -1  11   1       18.99       26.36      5.38 o 
   0  11   1        0.06       10.66      6.78 o 
   1  11   1        3.73        4.19      3.10 o 
   2  11   1       33.39       31.92      5.16 o 
   3  11   1       42.70       46.49      5.00 o 
   4  11   1      147.61      120.81     10.07 o 
   5  11   1       10.86       16.06      5.80 o 
   6  11   1        2.17        6.68      5.98 o 
   7  11   1       17.40       28.45     10.62 o 
   8  11   1        5.18        7.31      7.50 o 
   9  11   1        0.00       -1.81      6.98 o 
  -9  12   1        3.23       11.99     14.45 o 
  -8  12   1        0.18       -4.54      7.66 o 
  -7  12   1        0.03        1.11      5.78 o 
  -6  12   1       96.38      112.61     12.41 o 
  -5  12   1       79.71       66.07      9.99 o 
  -4  12   1      239.15      231.19     10.88 o 
  -3  12   1      100.77      105.98      7.88 o 
  -2  12   1       45.46       48.63      6.24 o 
  -1  12   1        8.50       15.64      4.64 o 
   0  12   1       12.32       12.78      4.08 o 
   1  12   1        3.69        9.09      4.16 o 
   2  12   1        0.50        2.43      3.95 o 
   3  12   1       33.24       32.66      7.78 o 
   4  12   1      171.58      167.56     11.84 o 
   5  12   1       46.97       43.76      7.63 o 
   6  12   1      142.55      140.61     11.63 o 
   7  12   1       15.73       23.24      6.71 o 
   8  12   1        8.52        7.77      5.51 o 
  -8  13   1        1.80       10.51      9.18 o 
  -7  13   1       96.72      119.39     13.09 o 
  -6  13   1      224.85      234.27     17.11 o 
  -5  13   1       44.08       31.89      8.58 o 
  -4  13   1       47.81       68.07     10.57 o 
  -3  13   1        2.10        8.22      4.00 o 
  -2  13   1      169.86      141.86      9.04 o 
  -1  13   1      481.26      474.94     17.68 o 
   0  13   1       21.95       24.64      6.03 o 
   1  13   1        0.84       10.48      5.42 o 
   2  13   1      822.26      826.41     26.01 o 
   3  13   1       12.91       19.34      5.64 o 
   4  13   1       15.10       11.85      5.37 o 
   5  13   1       17.32       15.92      5.93 o 
   6  13   1      139.37      123.61     11.15 o 
   7  13   1       10.12       43.24     15.78 o 
   8  13   1        0.03       10.18      7.83 o 
  -8  14   1       25.34       26.72      9.78 o 
  -7  14   1        8.94       24.50      9.77 o 
  -6  14   1      130.48      148.47     16.95 o 
  -5  14   1        5.40        9.12      6.83 o 
  -4  14   1      105.81       95.27      8.67 o 
  -3  14   1        6.52       11.04      4.50 o 
  -2  14   1       41.08       21.90      5.68 o 
  -1  14   1       75.52       57.41      6.77 o 
   0  14   1        0.31        1.55      3.58 o 
   1  14   1       19.26       19.63      5.02 o 
   2  14   1        7.97        6.88      4.32 o 
   3  14   1       23.43       36.22      5.85 o 
   4  14   1        4.31       14.89      6.15 o 
   5  14   1       21.48       19.29      6.24 o 
   6  14   1       18.30       37.98      9.51 o 
   7  14   1       30.43       21.56      9.17 o 
  -7  15   1       12.08       26.69     10.23 o 
  -6  15   1        8.24        6.64      7.98 o 
  -5  15   1        9.16       27.63      8.98 o 
  -4  15   1       30.26       35.83     11.76 o 
  -3  15   1       10.82       16.65      5.74 o 
  -2  15   1        0.01        9.21      7.87 o 
  -1  15   1       39.76       36.05      6.94 o 
   0  15   1        0.27        3.21      4.51 o 
   1  15   1        1.20       16.16      5.96 o 
   2  15   1        4.56       10.95      4.93 o 
   3  15   1       27.43       28.47      7.59 o 
   4  15   1        1.58        5.08      6.43 o 
   5  15   1        5.36        1.82      6.51 o 
   6  15   1        1.88        3.40      6.87 o 
  -5  16   1       11.17        1.39      6.36 o 
  -4  16   1        0.10        1.04      5.98 o 
  -3  16   1        7.83        8.35      6.62 o 
  -2  16   1        6.96       11.86      6.74 o 
  -1  16   1        0.01        5.48      4.65 o 
   0  16   1        5.07       26.15      6.63 o 
   1  16   1       19.75       22.52      6.45 o 
   2  16   1        1.16        9.17      4.83 o 
   3  16   1       16.85       17.20      7.47 o 
   4  16   1        0.87        9.34      9.82 o 
   5  16   1        7.93        4.79      7.84 o 
  -3  17   1        4.58        4.62      6.58 o 
  -2  17   1        2.92        4.73      5.22 o 
  -1  17   1       17.24       35.35      9.89 o 
   0  17   1        0.05       12.89      7.35 o 
   1  17   1        1.51        5.35      5.36 o 
   2  17   1       41.31       37.74     11.47 o 
   3  17   1        0.02       10.23      8.92 o 
 -13   0   2        6.30       -0.39     11.47 o 
 -12   0   2       61.46       62.09     13.64 o 
 -11   0   2      173.48      182.36     13.34 o 
 -10   0   2      639.16      627.26     26.68 o 
  -9   0   2        9.92       19.56      5.50 o 
  -8   0   2       51.98       65.82      6.94 o 
  -7   0   2     1872.45     2004.82     50.53 o 
  -6   0   2       25.44       41.60      4.96 o 
  -5   0   2     6059.12     6517.56    116.35 o 
  -4   0   2    12661.70    12706.25    194.36 o 
  -3   0   2        2.42        8.74      2.47 o 
  -2   0   2     7337.00     7358.85    116.67 o 
  -1   0   2     1043.37     1248.90     35.13 o 
   0   0   2    15799.35    14795.26    216.09 o 
   1   0   2    45114.18    42598.81    526.42 o 
   2   0   2    13747.89    13193.96    183.17 o 
   3   0   2        4.27        7.47      2.27 o 
   4   0   2      485.40      483.83     13.67 o 
   5   0   2      956.03      922.33     78.41 o 
   6   0   2       13.55       24.77      4.20 o 
   7   0   2       28.64       26.41      4.91 o 
   8   0   2      857.31      842.89     29.73 o 
   9   0   2       76.12       57.76      8.01 o 
  10   0   2       45.53       52.02     30.99 o 
  11   0   2       21.34        1.91      8.04 o 
 -13   1   2        7.56        8.72      7.41 o 
 -12   1   2      113.38       95.23     12.40 o 
 -11   1   2        1.79        4.56      4.06 o 
 -10   1   2      344.25      329.00     12.38 o 
  -9   1   2       80.05       76.87      5.80 o 
  -8   1   2      114.61      137.40      6.58 o 
  -7   1   2       65.45       69.84      4.31 o 
  -6   1   2      593.21      607.17     12.86 o 
  -5   1   2        1.64        2.58      1.61 o 
  -4   1   2       24.87       27.36      2.33 o 
  -3   1   2       36.05       51.99      2.60 o 
  -2   1   2     2247.46     2296.93     27.50 o 
  -1   1   2      629.70      597.87      9.55 o 
   0   1   2      117.37       95.25      4.86 o 
   1   1   2     2600.66     2313.18     41.38 o 
   2   1   2      355.26      372.68      7.14 o 
   3   1   2      157.82      153.60      4.80 o 
   4   1   2       53.60       61.35      3.40 o 
   5   1   2       29.85       33.14      2.85 o 
   6   1   2        0.26        5.02      3.28 o 
   7   1   2       36.29       38.68      4.36 o 
   8   1   2       12.42       16.08      3.18 o 
   9   1   2      172.96      153.23      9.44 o 
  10   1   2       23.00       24.30      6.57 o 
  11   1   2       65.05       74.09     12.45 o 
 -13   2   2       15.45       34.52     13.33 o 
 -12   2   2        5.19       15.97      6.51 o 
 -11   2   2        6.80        6.45      7.84 o 
 -10   2   2      114.88      109.25      8.53 o 
  -9   2   2      311.68      289.54     10.21 o 
  -8   2   2        6.27       11.80      3.44 o 
  -7   2   2        1.14        3.52      3.06 o 
  -6   2   2        9.62        6.09      3.01 o 
  -5   2   2       98.67       97.18      3.97 o 
  -4   2   2      126.99      163.04      4.34 o 
  -3   2   2      511.43      428.46      7.75 o 
  -2   2   2      516.37      458.26     11.84 o 
  -1   2   2      213.06      208.79      5.61 o 
   0   2   2      112.01       96.09      3.28 o 
   1   2   2      293.33      306.62     10.60 o 
   2   2   2      131.76      150.12      5.05 o 
   3   2   2       16.32       15.55      2.37 o 
   4   2   2      196.14      194.55      5.57 o 
   5   2   2       89.60       92.56      4.09 o 
   6   2   2        3.33        6.28      2.03 o 
   7   2   2       20.96       14.60      2.60 o 
   8   2   2        8.67        6.33      4.95 o 
   9   2   2        0.03        3.60      3.73 o 
  10   2   2       14.52       19.12      5.48 o 
  11   2   2       41.35       44.77      8.39 o 
 -13   3   2        6.58       17.38     15.40 o 
 -12   3   2        8.45        8.40      5.28 o 
 -11   3   2       23.24       20.33      5.59 o 
 -10   3   2      546.33      521.48     20.00 o 
  -9   3   2      128.02      125.46      6.67 o 
  -8   3   2      352.99      329.97     10.13 o 
  -7   3   2        1.78        0.86      1.84 o 
  -6   3   2      247.48      286.07      7.62 o 
  -5   3   2      265.94      266.77      6.43 o 
  -4   3   2       14.52       15.42      1.62 o 
  -3   3   2     1980.07     2030.43     30.99 o 
  -2   3   2      964.82      928.47     15.68 o 
  -1   3   2      858.60      832.58     14.88 o 
   0   3   2      159.15      133.62      4.70 o 
   1   3   2      616.72      646.65     12.30 o 
   2   3   2     1549.17     1505.10     27.49 o 
   3   3   2       71.30       49.86      2.77 o 
   4   3   2      129.69      155.18      5.86 o 
   5   3   2        4.08        7.48      2.30 o 
   6   3   2       41.39       41.64      2.99 o 
   7   3   2       12.33       28.65      4.73 o 
   8   3   2        5.22        7.28      4.13 o 
   9   3   2      193.85      169.86     10.44 o 
  10   3   2       38.94       44.42      7.18 o 
  11   3   2       16.18       20.69      7.25 o 
 -12   4   2       46.30       54.61      7.45 o 
 -11   4   2       80.37       72.52      8.12 o 
 -10   4   2      275.54      273.24     13.76 o 
  -9   4   2      111.54      120.68      8.53 o 
  -8   4   2       52.61       52.78      3.77 o 
  -7   4   2       23.29       29.56      3.02 o 
  -6   4   2     1052.88     1069.12     19.17 o 
  -5   4   2     2261.13     2371.29     33.09 o 
  -4   4   2     1301.67     1327.34     33.27 o 
  -3   4   2     6470.66     6456.68     88.16 o 
  -2   4   2        0.20       11.05      4.67 o 
  -1   4   2      570.69      633.12     10.81 o 
   0   4   2      240.06      229.75      5.39 o 
   1   4   2       34.22       30.09      2.13 o 
   2   4   2        0.01        4.51      3.05 o 
   3   4   2        0.03        0.19      1.25 o 
   4   4   2      374.42      320.38     11.14 o 
   5   4   2      109.56      103.99      5.67 o 
   6   4   2      259.97      287.97     12.43 o 
   7   4   2       67.99       76.37      6.65 o 
   8   4   2       39.38       43.60      6.16 o 
   9   4   2       45.05       49.73      6.91 o 
  10   4   2        4.60       12.72      6.16 o 
  11   4   2        5.15        3.80      5.82 o 
 -12   5   2        2.57       11.67     10.66 o 
 -11   5   2      133.42      122.00     10.25 o 
 -10   5   2      123.23      119.00      8.78 o 
  -9   5   2      226.84      203.66     11.06 o 
  -8   5   2      505.03      510.43     17.10 o 
  -7   5   2       10.86       12.35      3.93 o 
  -6   5   2       69.15       67.62      3.32 o 
  -5   5   2      333.99      357.17      7.34 o 
  -4   5   2      117.37      138.04      5.87 o 
  -3   5   2      148.54      143.48      5.76 o 
  -2   5   2      199.32      252.39      6.84 o 
  -1   5   2      777.82      793.50     17.86 o 
   0   5   2      724.71      706.47     10.77 o 
   1   5   2      154.21      154.87      5.56 o 
   2   5   2       46.14       30.85      4.80 o 
   3   5   2        0.30        1.48      2.19 o 
   4   5   2       28.12       33.51      2.94 o 
   5   5   2        3.57        6.29      3.72 o 
   6   5   2      218.43      212.69     10.56 o 
   7   5   2        6.08       19.30      4.62 o 
   8   5   2       62.89       55.76      7.00 o 
   9   5   2       57.49       69.45      8.97 o 
  10   5   2        0.81       19.58      6.23 o 
  11   5   2      122.95      114.52     11.49 o 
 -12   6   2       17.21       27.33      8.75 o 
 -11   6   2        0.13       12.53      7.83 o 
 -10   6   2       34.94       42.55      8.41 o 
  -9   6   2       56.56       54.16      6.04 o 
  -8   6   2      684.03      647.74     20.05 o 
  -7   6   2        8.33       12.34      4.67 o 
  -6   6   2      498.05      477.55     10.35 o 
  -5   6   2     1147.67     1152.30     33.45 o 
  -4   6   2      204.98      232.12      8.24 o 
  -3   6   2      297.90      330.79      9.92 o 
  -2   6   2      592.03      682.25     17.24 o 
  -1   6   2     1401.75     1551.39     29.10 o 
   0   6   2      355.84      353.18      7.76 o 
   1   6   2       45.07       35.14      3.62 o 
   2   6   2        0.45        8.92      2.24 o 
   3   6   2     1264.19     1361.94     24.14 o 
   4   6   2       59.22       57.63      4.00 o 
   5   6   2       63.52       71.15      6.08 o 
   6   6   2      227.41      216.37     10.56 o 
   7   6   2      168.88      191.15     11.33 o 
   8   6   2      231.41      221.25     12.51 o 
   9   6   2       45.55       44.07      7.48 o 
  10   6   2      124.75      123.17     11.34 o 
  11   6   2       53.95       63.22     14.51 o 
 -12   7   2        1.38        3.45      7.51 o 
 -11   7   2        0.06        2.74     15.75 o 
 -10   7   2        1.95        8.18      6.12 o 
  -9   7   2      631.51      607.08     27.29 o 
  -8   7   2       61.64       59.27      8.30 o 
  -7   7   2      185.61      156.53      7.25 o 
  -6   7   2      458.09      458.18     23.17 o 
  -5   7   2       56.86       68.27      4.64 o 
  -4   7   2        0.91       11.32      3.51 o 
  -3   7   2      203.88      179.73      8.86 o 
  -2   7   2     1439.76     1610.36     32.08 o 
  -1   7   2       19.74       24.00      2.63 o 
   0   7   2      179.08      165.80      5.58 o 
   1   7   2      262.93      233.44      7.20 o 
   2   7   2       32.41       27.97      2.99 o 
   3   7   2       64.26       66.02      4.11 o 
   4   7   2        5.70       12.15      2.75 o 
   5   7   2        9.10       23.29      5.25 o 
   6   7   2       24.96       22.77      5.45 o 
   7   7   2       21.65       10.21      4.65 o 
   8   7   2        9.25       20.19      5.82 o 
   9   7   2       28.42       31.50      6.55 o 
  10   7   2       42.76       55.98      8.83 o 
 -11   8   2       15.22       15.86      7.52 o 
 -10   8   2       20.66       25.83      7.81 o 
  -9   8   2       17.38       13.01      6.87 o 
  -8   8   2       79.76       72.35      9.43 o 
  -7   8   2      130.83      163.92     13.84 o 
  -6   8   2      248.93      242.70      9.77 o 
  -5   8   2       84.63       90.79      5.76 o 
  -4   8   2     1039.61     1047.53     25.70 o 
  -3   8   2       16.37       15.06      4.24 o 
  -2   8   2      800.85      796.47     17.34 o 
  -1   8   2      652.88      598.86     13.91 o 
   0   8   2      188.17      181.16      6.71 o 
   1   8   2      304.11      308.36      9.09 o 
   2   8   2      253.66      228.87      7.87 o 
   3   8   2       59.36       74.05      5.19 o 
   4   8   2       24.31       27.60      3.10 o 
   5   8   2      341.60      349.84     14.75 o 
   6   8   2       19.09       21.28      7.19 o 
   7   8   2       86.35       91.16      8.26 o 
   8   8   2        1.19       14.73      5.41 o 
   9   8   2        3.57        2.29      4.44 o 
  10   8   2       42.96       47.85     10.22 o 
 -11   9   2       46.86       43.67     12.95 o 
 -10   9   2       24.60       23.16      8.31 o 
  -9   9   2      141.21      137.08     12.84 o 
  -8   9   2      223.41      207.19     15.81 o 
  -7   9   2       69.47       72.70     10.07 o 
  -6   9   2       16.69       19.19      7.47 o 
  -5   9   2        0.00       13.54      5.07 o 
  -4   9   2       15.55       23.24      7.08 o 
  -3   9   2      225.08      241.58     13.58 o 
  -2   9   2       90.25       78.99      5.15 o 
  -1   9   2      111.11      110.67      5.84 o 
   0   9   2       28.23       23.17      3.71 o 
   1   9   2       46.63       54.97      4.46 o 
   2   9   2        8.37       13.99      3.34 o 
   3   9   2        5.10        4.02      2.70 o 
   4   9   2       41.19       41.59      5.59 o 
   5   9   2        2.00       15.86      5.54 o 
   6   9   2      115.01      100.55      9.23 o 
   7   9   2       27.14       19.88      6.74 o 
   8   9   2        7.22        2.01      4.58 o 
   9   9   2       51.06       51.85      8.04 o 
 -10  10   2        0.11       -4.72      6.61 o 
  -9  10   2        5.10       14.70      7.22 o 
  -8  10   2       43.37       49.27      9.91 o 
  -7  10   2        0.01        7.06     12.32 o 
  -6  10   2       81.54       89.32      9.67 o 
  -5  10   2       18.43       12.14      5.36 o 
  -4  10   2      141.15      154.69      9.09 o 
  -3  10   2        1.13        2.91      4.16 o 
  -2  10   2       60.49       61.82      7.25 o 
  -1  10   2       92.91       93.04      6.17 o 
   0  10   2      184.77      187.85      8.33 o 
   1  10   2      301.03      272.45     10.20 o 
   2  10   2      110.25      102.11      6.32 o 
   3  10   2      270.92      241.05     12.23 o 
   4  10   2       28.26       28.21      5.61 o 
   5  10   2        9.06        3.09      4.24 o 
   6  10   2        1.18       11.39      5.72 o 
   7  10   2       59.76       69.14      8.82 o 
   8  10   2        0.02        6.09      7.35 o 
   9  10   2       23.63       38.36      8.89 o 
 -10  11   2        0.20       11.29     10.89 o 
  -9  11   2       46.32       46.48     10.85 o 
  -8  11   2       99.61      101.53     12.44 o 
  -7  11   2      298.78      266.45     19.87 o 
  -6  11   2        7.85       12.42      5.61 o 
  -5  11   2        0.32        5.73      3.73 o 
  -4  11   2        0.41       -0.65      3.32 o 
  -3  11   2      208.99      219.80      9.03 o 
  -2  11   2       10.78       17.65      4.02 o 
  -1  11   2       37.88       43.04      5.31 o 
   0  11   2      202.70      207.71      9.86 o 
   1  11   2        1.07        9.17      7.20 o 
   2  11   2       17.25       17.83      4.34 o 
   3  11   2        8.62        8.25      3.43 o 
   4  11   2       24.83       35.41      6.46 o 
   5  11   2        0.40        1.16      3.91 o 
   6  11   2        8.39        0.30      4.64 o 
   7  11   2       11.46       19.40     10.00 o 
   8  11   2       12.68        8.91      6.45 o 
  -9  12   2        0.48       15.82     19.55 o 
  -8  12   2       17.69       25.96      8.80 o 
  -7  12   2        0.00        0.86      6.45 o 
  -6  12   2       26.71       23.84      7.37 o 
  -5  12   2       26.39       34.62      5.55 o 
  -4  12   2       51.41       58.21      6.82 o 
  -3  12   2      559.48      503.57     23.20 o 
  -2  12   2       70.29       82.08      7.67 o 
  -1  12   2      366.60      384.42     14.69 o 
   0  12   2       85.93       82.92      7.33 o 
   1  12   2      256.58      241.84     11.25 o 
   2  12   2       62.39       50.74      6.54 o 
   3  12   2       69.43       56.06      5.75 o 
   4  12   2      272.44      246.38     13.93 o 
   5  12   2      121.51      101.96     10.97 o 
   6  12   2      116.66      106.71     12.38 o 
   7  12   2        4.57       15.65      8.43 o 
   8  12   2        2.91        2.12      7.48 o 
  -9  13   2       16.38       29.82     17.52 o 
  -8  13   2        7.17       13.28      9.81 o 
  -7  13   2        8.76       22.64      9.19 o 
  -6  13   2       14.79       22.42      7.76 o 
  -5  13   2       16.38       19.54     10.51 o 
  -4  13   2       53.23       46.20      6.59 o 
  -3  13   2        0.67        4.66      4.85 o 
  -2  13   2       11.86       14.14      6.00 o 
  -1  13   2       31.74       24.91      4.62 o 
   0  13   2       15.01       19.08      4.58 o 
   1  13   2        0.56        1.42      3.33 o 
   2  13   2       13.16       16.26      4.19 o 
   3  13   2       30.43       24.93      6.81 o 
   4  13   2       10.60       12.58      6.13 o 
   5  13   2       13.17       19.95      7.03 o 
   6  13   2        2.03       27.40      8.36 o 
   7  13   2       50.57       54.64     11.22 o 
  -8  14   2        9.84       30.65     10.61 o 
  -7  14   2        3.60       20.92      9.54 o 
  -6  14   2       17.61       19.37      8.15 o 
  -5  14   2       39.37       45.90      9.99 o 
  -4  14   2       14.99       16.74      5.19 o 
  -3  14   2       36.65       48.39      7.07 o 
  -2  14   2        0.01        2.30      5.24 o 
  -1  14   2       18.73       27.88      5.31 o 
   0  14   2       71.08       70.10      6.55 o 
   1  14   2      215.05      194.96     11.67 o 
   2  14   2       35.61       39.84      6.51 o 
   3  14   2        0.20       -1.66      6.82 o 
   4  14   2        4.23       12.28      9.23 o 
   5  14   2        5.62        6.71      7.90 o 
   6  14   2       25.06       29.44     10.00 o 
  -7  15   2       20.19       38.16     10.16 o 
  -6  15   2       25.53       32.66      9.86 o 
  -5  15   2        0.01        7.34      7.03 o 
  -4  15   2        0.69        4.20      5.90 o 
  -3  15   2        7.56        2.24      4.65 o 
  -2  15   2        1.61        4.66      5.33 o 
  -1  15   2       32.02       47.82      7.42 o 
   0  15   2        2.27        5.43      4.61 o 
   1  15   2        1.88       18.17      7.81 o 
   2  15   2        0.07       -2.32      4.62 o 
   3  15   2        7.50        8.57      6.83 o 
   4  15   2       14.47       11.63      7.58 o 
   5  15   2        0.23        5.39      7.23 o 
  -5  16   2        0.26        5.00      7.82 o 
  -4  16   2        6.86       18.63      7.25 o 
  -3  16   2       20.89       33.65      8.62 o 
  -2  16   2        0.65       25.83     19.02 o 
  -1  16   2       17.73       26.07      8.35 o 
   0  16   2       12.31       13.06      8.25 o 
   1  16   2        0.01        3.50      5.93 o 
   2  16   2        0.26        4.13      6.97 o 
   3  16   2        1.25        5.79     10.72 o 
   4  16   2       11.91       15.32      9.14 o 
  -3  17   2       10.04        5.64      8.70 o 
  -2  17   2        2.80        0.18      4.75 o 
  -1  17   2        0.02       12.01      7.21 o 
   0  17   2       16.40       19.63      8.51 o 
   1  17   2        0.07        5.92      8.14 o 
   2  17   2        7.27       17.98     16.41 o 
 -13   1   3        4.49       19.21     12.19 o 
 -12   1   3        7.65        4.84      4.86 o 
 -11   1   3       21.38       19.46      4.63 o 
 -10   1   3       15.40       18.03      4.05 o 
  -9   1   3      271.10      249.82     12.91 o 
  -8   1   3       36.00       35.98      4.74 o 
  -7   1   3      916.24      958.27     21.55 o 
  -6   1   3      107.93      134.35      5.86 o 
  -5   1   3       59.01       46.88      3.74 o 
  -4   1   3      664.58      706.15     16.77 o 
  -3   1   3       54.79       56.65      4.23 o 
  -2   1   3      225.06      235.48      6.43 o 
  -1   1   3        1.58        6.19      2.50 o 
   0   1   3     5094.88     5685.04     72.77 o 
   1   1   3       13.09       17.48      2.20 o 
   2   1   3        9.53       16.31      2.45 o 
   3   1   3     3525.43     3463.11     49.23 o 
   4   1   3       18.84       24.52      3.14 o 
   5   1   3      111.18      110.87      5.39 o 
   6   1   3       93.49      109.27      7.82 o 
   7   1   3        7.80        7.21      3.14 o 
   8   1   3      120.60      112.42      6.69 o 
   9   1   3      142.38      115.73      8.94 o 
  10   1   3        4.96       20.62     11.48 o 
  11   1   3       10.16       20.30      7.14 o 
 -13   2   3       20.91       10.82     10.85 o 
 -12   2   3      131.57      112.86     11.24 o 
 -11   2   3       41.90       32.88      6.58 o 
 -10   2   3        0.03        6.16      3.65 o 
  -9   2   3      205.88      213.31      9.46 o 
  -8   2   3        6.27        3.22      2.80 o 
  -7   2   3       94.37       98.97      6.09 o 
  -6   2   3       64.21       59.94      4.25 o 
  -5   2   3     1133.00     1477.91     26.38 o 
  -4   2   3      565.80      562.24     13.73 o 
  -3   2   3        1.10        3.92      2.37 o 
  -2   2   3     2922.81     2814.71     46.86 o 
  -1   2   3      217.38      203.31      5.82 o 
   0   2   3      147.29      111.67      3.91 o 
   1   2   3       10.96       12.90      2.93 o 
   2   2   3     1963.91     1850.76     30.66 o 
   3   2   3        1.13        6.30      2.96 o 
   4   2   3       61.30       67.07      5.00 o 
   5   2   3      262.45      297.59      9.21 o 
   6   2   3       39.47       33.63      3.69 o 
   7   2   3      111.63      113.43      7.84 o 
   8   2   3        0.08        8.17      3.80 o 
   9   2   3      166.58      156.97      9.83 o 
  10   2   3        3.13        1.56      4.47 o 
 -12   3   3       18.35       10.68      6.97 o 
 -11   3   3        0.66        3.22      3.77 o 
 -10   3   3       26.94       25.28      5.90 o 
  -9   3   3       57.99       58.57      5.45 o 
  -8   3   3      129.59      121.39      6.81 o 
  -7   3   3      121.03      114.16      7.45 o 
  -6   3   3      280.26      244.44      7.28 o 
  -5   3   3        0.11        2.50      1.70 o 
  -4   3   3        6.88        9.67      3.52 o 
  -3   3   3      138.94      124.83      5.68 o 
  -2   3   3      889.96      919.78     14.86 o 
  -1   3   3      364.93      358.99      8.14 o 
   0   3   3     2287.68     2281.90     37.67 o 
   1   3   3      347.55      388.35     10.67 o 
   2   3   3      298.05      320.23      9.97 o 
   3   3   3     1271.01     1310.63     34.28 o 
   4   3   3       15.49       13.86      2.46 o 
   5   3   3      366.28      340.89      9.61 o 
   6   3   3       18.20       15.54      3.14 o 
   7   3   3       29.48       32.51      5.21 o 
   8   3   3       84.26       79.53      7.91 o 
   9   3   3        4.94       12.98      6.74 o 
  10   3   3       34.19       50.23      7.94 o 
 -12   4   3        0.03        0.79      5.88 o 
 -11   4   3        1.00       22.82      7.04 o 
 -10   4   3       44.99       42.48      6.65 o 
  -9   4   3      185.87      161.78      8.04 o 
  -8   4   3       21.37       23.36      3.30 o 
  -7   4   3      234.29      221.83      7.98 o 
  -6   4   3        8.24       10.79      2.22 o 
  -5   4   3        7.71       11.50      1.69 o 
  -4   4   3        1.05        6.55      3.51 o 
  -3   4   3        1.92        1.69      1.93 o 
  -2   4   3      713.69      771.44     15.55 o 
  -1   4   3        0.39        2.54      1.35 o 
   0   4   3        8.24       12.64      2.70 o 
   1   4   3      256.35      307.41      9.51 o 
   2   4   3      295.59      285.58      9.93 o 
   3   4   3        2.38        2.62      2.04 o 
   4   4   3       19.55       18.88      3.36 o 
   5   4   3       60.78       55.87      4.00 o 
   6   4   3       55.46       63.10      4.57 o 
   7   4   3       18.66       19.36      4.91 o 
   8   4   3       14.65       20.23      5.34 o 
   9   4   3        0.39        1.13      4.08 o 
  10   4   3       14.23       20.86      7.22 o 
 -12   5   3        0.48       -7.70      7.50 o 
 -11   5   3       52.54       64.22      9.74 o 
 -10   5   3        7.14       13.89      6.77 o 
  -9   5   3        8.46        2.30      5.19 o 
  -8   5   3      324.84      305.53     15.43 o 
  -7   5   3       55.09       66.31      7.68 o 
  -6   5   3       13.91       21.77      4.04 o 
  -5   5   3      349.57      359.90     11.77 o 
  -4   5   3       67.14       55.65      4.63 o 
  -3   5   3      233.12      227.46      7.76 o 
  -2   5   3       11.04       12.06      2.07 o 
  -1   5   3      433.22      446.82      7.89 o 
   0   5   3      566.32      585.99     14.06 o 
   1   5   3       20.03       18.57      3.04 o 
   2   5   3      106.49       99.75      5.67 o 
   3   5   3      758.47      714.63     19.84 o 
   4   5   3      296.95      272.39      8.25 o 
   5   5   3       17.65       15.76      3.55 o 
   6   5   3       37.46       27.70      5.34 o 
   7   5   3       93.11       85.02      7.49 o 
   8   5   3       24.44       22.57      5.70 o 
   9   5   3       73.87       72.05      8.31 o 
  10   5   3        0.11        9.81     10.38 o 
 -12   6   3       29.11       30.29      9.18 o 
 -11   6   3        0.67        7.51      7.40 o 
 -10   6   3       90.88       89.51     10.65 o 
  -9   6   3       45.34       43.72      7.64 o 
  -8   6   3       65.90       50.93      5.49 o 
  -7   6   3       97.10      108.93      6.85 o 
  -6   6   3       49.54       39.84      5.06 o 
  -5   6   3      133.85      139.58      7.60 o 
  -4   6   3       56.37       45.83      4.17 o 
  -3   6   3      177.97      173.11      6.86 o 
  -2   6   3       20.91       17.54      2.61 o 
  -1   6   3      367.27      346.81      8.55 o 
   0   6   3      154.97      129.59      7.82 o 
   1   6   3      178.76      165.01      7.48 o 
   2   6   3        8.33       12.91      3.43 o 
   3   6   3       20.00       23.14      5.18 o 
   4   6   3        2.37        7.60      3.50 o 
   5   6   3        1.04        3.61      2.37 o 
   6   6   3        0.47        7.11      3.89 o 
   7   6   3       63.53       64.19      7.50 o 
   8   6   3        5.72        7.79      6.05 o 
   9   6   3       27.90       34.92      6.92 o 
  10   6   3       12.03       12.92      7.47 o 
 -12   7   3       22.84       24.48      9.48 o 
 -11   7   3        2.05        6.30      6.42 o 
 -10   7   3        0.73        4.14      5.38 o 
  -9   7   3      107.61       97.37     11.26 o 
  -8   7   3        0.10        0.00      5.33 o 
  -7   7   3        6.32        3.85      2.82 o 
  -6   7   3      364.51      377.51     13.82 o 
  -5   7   3       19.42       15.81      4.38 o 
  -4   7   3      162.13      190.21      8.59 o 
  -3   7   3       27.82       42.26      4.37 o 
  -2   7   3      317.31      438.19     18.87 o 
  -1   7   3       41.92       46.28      4.06 o 
   0   7   3       57.03       56.54      5.52 o 
   1   7   3      500.60      516.44     15.56 o 
   2   7   3      543.82      563.10     17.07 o 
   3   7   3        7.03        3.89      2.37 o 
   4   7   3        0.46        2.45      2.20 o 
   5   7   3      358.06      353.05     16.50 o 
   6   7   3        0.24       -0.63      3.37 o 
   7   7   3       35.37       41.30      6.29 o 
   8   7   3       32.39       22.88      5.75 o 
   9   7   3       18.81       17.48      6.77 o 
 -11   8   3        7.28       11.90      8.38 o 
 -10   8   3       87.15       75.19     10.64 o 
  -9   8   3       90.05       98.76     12.01 o 
  -8   8   3       10.62        7.91      5.66 o 
  -7   8   3      664.12      658.86     22.28 o 
  -6   8   3      361.05      348.66     14.23 o 
  -5   8   3      363.11      355.93     13.92 o 
  -4   8   3       11.00       14.49      4.26 o 
  -3   8   3        9.78        9.05      4.06 o 
  -2   8   3      636.73      668.58     17.26 o 
  -1   8   3       39.83       48.05      3.10 o 
   0   8   3      206.34      223.30      7.32 o 
   1   8   3      371.99      375.30     13.30 o 
   2   8   3      128.58      134.88      8.02 o 
   3   8   3       78.29       80.75      9.22 o 
   4   8   3       33.79       33.98      4.37 o 
   5   8   3       19.15       29.08      8.03 o 
   6   8   3       35.74       44.86      7.83 o 
   7   8   3       77.53       81.09      9.72 o 
   8   8   3       11.75       14.23      6.30 o 
   9   8   3       53.31       50.61      8.64 o 
 -11   9   3        0.42        1.86      6.56 o 
 -10   9   3       22.74       21.23      8.51 o 
  -9   9   3        2.32        5.44      6.86 o 
  -8   9   3       20.33       10.87      6.03 o 
  -7   9   3       48.52       50.30      6.86 o 
  -6   9   3       17.99       19.54      4.44 o 
  -5   9   3       16.17       14.24      4.62 o 
  -4   9   3      169.75      189.49     10.15 o 
  -3   9   3       21.12       25.50      5.46 o 
  -2   9   3       26.07       26.36      3.07 o 
  -1   9   3       52.03       57.07      6.52 o 
   0   9   3       28.38       25.06      3.39 o 
   1   9   3      105.10      100.92      7.26 o 
   2   9   3       90.96       81.25      7.27 o 
   3   9   3       67.47       65.47      6.26 o 
   4   9   3       78.95       77.60      6.28 o 
   5   9   3        1.12       -1.33      4.37 o 
   6   9   3      109.42      112.06     11.07 o 
   7   9   3       10.29       14.49      6.43 o 
   8   9   3        8.56       22.27     11.07 o 
   9   9   3        7.69       10.12      6.60 o 
 -10  10   3        3.33       -3.63      7.48 o 
  -9  10   3        0.34       15.44     13.34 o 
  -8  10   3        0.26        5.63      7.07 o 
  -7  10   3       36.55       11.64      6.62 o 
  -6  10   3        4.25       -1.86      3.83 o 
  -5  10   3       17.34       25.20      5.29 o 
  -4  10   3       26.38       21.75      4.36 o 
  -3  10   3       23.69       21.92      4.55 o 
  -2  10   3       48.04       49.45      8.17 o 
  -1  10   3        2.53        9.45      4.44 o 
   0  10   3      185.35      166.85      6.91 o 
   1  10   3       26.41       21.15      5.30 o 
   2  10   3        1.18        5.61      4.50 o 
   3  10   3       62.21       63.42      6.73 o 
   4  10   3       39.08       51.67      9.17 o 
   5  10   3        4.27       -4.65      6.53 o 
   6  10   3        7.52       22.46     10.49 o 
   7  10   3       12.36       22.38      7.90 o 
   8  10   3        5.46        3.16      7.12 o 
 -10  11   3        2.14       11.35      8.20 o 
  -9  11   3       26.02       27.99     10.59 o 
  -8  11   3        6.43       21.30      7.65 o 
  -7  11   3       14.25       17.58      7.96 o 
  -6  11   3       19.27       30.40      7.01 o 
  -5  11   3       14.92       11.92      5.62 o 
  -4  11   3       75.33       68.30      7.12 o 
  -3  11   3       16.81       14.85      4.74 o 
  -2  11   3      212.32      211.94     11.23 o 
  -1  11   3       40.71       34.45      4.16 o 
   0  11   3       35.46       32.98      5.18 o 
   1  11   3       79.95       76.46      7.88 o 
   2  11   3       26.36       32.05      5.81 o 
   3  11   3       17.70       15.45      7.60 o 
   4  11   3        0.00       -0.41      4.81 o 
   5  11   3      115.36      111.11     11.55 o 
   6  11   3        0.05       12.45      8.90 o 
   7  11   3       20.12       27.64      8.58 o 
   8  11   3        0.35        6.43      6.92 o 
  -9  12   3        3.75       -2.86      9.85 o 
  -8  12   3        0.01       -4.44     10.00 o 
  -7  12   3        0.14       -3.30      5.94 o 
  -6  12   3        0.51        2.70      4.12 o 
  -5  12   3       86.20       98.19      8.89 o 
  -4  12   3       65.76       42.24      6.21 o 
  -3  12   3      260.32      273.51     18.23 o 
  -2  12   3       21.46       17.46      4.38 o 
  -1  12   3       39.28       43.82      5.13 o 
   0  12   3       32.27       28.16      5.67 o 
   1  12   3        0.33        0.62      4.39 o 
   2  12   3        0.07       20.99     13.82 o 
   3  12   3        0.09       20.95      5.45 o 
   4  12   3       37.85       40.10      9.34 o 
   5  12   3       65.31       67.89     13.82 o 
   6  12   3       16.86       22.02      7.88 o 
   7  12   3       64.20       73.90     13.03 o 
  -8  13   3        0.10        6.53      6.57 o 
  -7  13   3       15.52       10.34      7.91 o 
  -6  13   3        9.57       16.98     11.90 o 
  -5  13   3       77.01       77.44      8.53 o 
  -4  13   3       65.89       60.31      7.56 o 
  -3  13   3       36.71       31.80      5.88 o 
  -2  13   3        9.07       10.89      4.49 o 
  -1  13   3      117.93      102.14      7.57 o 
   0  13   3      132.24      120.02     10.80 o 
   1  13   3      145.05      129.58     10.24 o 
   2  13   3      113.21      103.21      9.77 o 
   3  13   3       92.12       86.82     11.57 o 
   4  13   3       90.59       95.67     11.31 o 
   5  13   3        9.15       11.47      6.86 o 
   6  13   3        0.68        4.39      8.84 o 
  -7  14   3        6.54       12.16      8.66 o 
  -6  14   3       13.76       40.78      9.81 o 
  -5  14   3        6.66       10.51      5.56 o 
  -4  14   3       17.17       30.06      6.38 o 
  -3  14   3       12.21       22.76      6.00 o 
  -2  14   3        5.09        6.26      4.40 o 
  -1  14   3       28.43       26.13      7.55 o 
   0  14   3       54.06       49.12      8.30 o 
   1  14   3        8.19       10.48      5.71 o 
   2  14   3        0.38       10.43      5.89 o 
   3  14   3        5.99        9.37      6.57 o 
   4  14   3        6.07        8.42      6.48 o 
   5  14   3       18.00       13.34      7.47 o 
  -6  15   3        4.64       24.83      9.79 o 
  -5  15   3        8.73       25.84      8.26 o 
  -4  15   3       27.05       27.89      6.71 o 
  -3  15   3        0.07        1.03      5.48 o 
  -2  15   3        6.08       12.41     11.84 o 
  -1  15   3       17.10       32.79      8.10 o 
   0  15   3        0.11        6.71      9.57 o 
   1  15   3        1.99        6.09      6.65 o 
   2  15   3        2.30       10.88     10.63 o 
   3  15   3        0.00        2.29      5.43 o 
   4  15   3       22.98       10.42      7.25 o 
  -5  16   3        5.30        7.94     10.60 o 
  -4  16   3        5.64        2.76      7.16 o 
  -3  16   3        0.29        8.52      7.36 o 
  -2  16   3       15.09       14.26      9.88 o 
  -1  16   3        0.03        5.40      7.30 o 
   0  16   3        4.61       13.13      9.98 o 
   1  16   3        8.40        8.54      6.55 o 
   2  16   3        9.70        1.59      7.06 o 
 -13   0   4        1.22        5.48     14.72 o 
 -12   0   4       48.99       49.37      9.72 o 
 -11   0   4       24.50       38.49      8.54 o 
 -10   0   4       53.29       70.95      9.95 o 
  -9   0   4        8.25       24.85      6.51 o 
  -8   0   4      513.74      509.62     23.17 o 
  -7   0   4       15.40       20.96      5.73 o 
  -6   0   4      630.67      602.65     22.64 o 
  -5   0   4      873.48      940.78     31.46 o 
  -4   0   4      269.34      252.46     12.43 o 
  -3   0   4      329.04      341.37     14.35 o 
  -2   0   4     2502.98     2522.26     62.05 o 
  -1   0   4      495.44      531.96     18.66 o 
   0   0   4      814.66      753.72     23.28 o 
   1   0   4     7030.27     8030.15    355.04 o 
   2   0   4     3211.31     3352.84     77.28 o 
   3   0   4     4878.73     5046.94    121.79 o 
   4   0   4      118.11      129.24      9.88 o 
   5   0   4        3.66        8.48      4.64 o 
   6   0   4      212.10      203.88     13.77 o 
   7   0   4       12.89        6.59      5.67 o 
   8   0   4        6.76        8.67      6.40 o 
   9   0   4       68.19       46.00     10.28 o 
  10   0   4      106.16       96.23     15.73 o 
 -13   1   4        0.16        9.15      8.42 o 
 -12   1   4        0.09        6.53      5.16 o 
 -11   1   4       47.42       56.69      7.50 o 
 -10   1   4      109.27       86.49      7.61 o 
  -9   1   4       37.38       34.82      5.47 o 
  -8   1   4       45.76       45.54      5.56 o 
  -7   1   4       79.92       82.54      6.09 o 
  -6   1   4     1112.36     1107.92     25.11 o 
  -5   1   4        4.64        6.92      4.89 o 
  -4   1   4      687.60      714.82     16.72 o 
  -3   1   4      730.79      686.03     15.99 o 
  -2   1   4      483.36      512.17     13.30 o 
  -1   1   4     2489.65     2522.79     42.86 o 
   0   1   4      534.21      676.44     15.41 o 
   1   1   4        9.59       12.62      2.74 o 
   2   1   4      281.79      264.33      8.74 o 
   3   1   4      180.69      154.91      6.96 o 
   4   1   4      329.42      320.29     10.03 o 
   5   1   4      381.08      368.09     12.12 o 
   6   1   4      231.42      233.54      9.75 o 
   7   1   4       32.26       24.86      4.50 o 
   8   1   4        3.78       11.75      7.51 o 
   9   1   4        0.37       10.02      5.93 o 
  10   1   4        6.17       13.80      6.13 o 
 -12   2   4        4.40        9.53      7.36 o 
 -11   2   4        7.35       11.83      5.06 o 
 -10   2   4        9.57       14.45      5.37 o 
  -9   2   4      126.55      121.56      7.72 o 
  -8   2   4      289.06      271.41     11.94 o 
  -7   2   4       15.97       21.96      7.02 o 
  -6   2   4        8.36        8.89      3.24 o 
  -5   2   4        0.00        5.85      2.98 o 
  -4   2   4       29.16       27.32      4.16 o 
  -3   2   4       68.08       89.03      5.02 o 
  -2   2   4      105.59      104.02      5.40 o 
  -1   2   4      101.72      119.10      5.41 o 
   0   2   4        0.07       -1.78      2.16 o 
   1   2   4      185.92      166.29      7.96 o 
   2   2   4       72.85       60.49      3.69 o 
   3   2   4      193.61      182.07      6.77 o 
   4   2   4       20.33       14.83      2.97 o 
   5   2   4        2.51        8.96      3.44 o 
   6   2   4       19.98       37.02      4.44 o 
   7   2   4       12.25       17.12      6.15 o 
   8   2   4        1.30       11.55      5.13 o 
   9   2   4        4.14        6.29      7.12 o 
  10   2   4        2.01       -4.26      6.18 o 
 -12   3   4       25.83       24.53      8.23 o 
 -11   3   4        1.58        5.20      5.87 o 
 -10   3   4      135.32      122.80      9.63 o 
  -9   3   4      154.38      132.42      7.96 o 
  -8   3   4      149.54      143.26      8.26 o 
  -7   3   4      138.69      129.27     10.82 o 
  -6   3   4      692.91      750.99     17.89 o 
  -5   3   4      196.25      170.57      8.52 o 
  -4   3   4      187.44      170.86      8.28 o 
  -3   3   4      472.96      465.34     10.92 o 
  -2   3   4     2399.51     2459.52     41.93 o 
  -1   3   4      889.02      977.41     18.66 o 
   0   3   4      464.59      447.64     18.33 o 
   1   3   4        2.14        4.66      1.03 o 
   2   3   4       10.10       15.27      4.09 o 
   3   3   4        2.40        5.96      1.77 o 
   4   3   4      263.85      244.09      9.42 o 
   5   3   4      601.76      582.56     16.20 o 
   6   3   4      143.15      136.67      7.29 o 
   7   3   4        9.97       19.57      4.90 o 
   8   3   4       30.50       33.70      5.56 o 
   9   3   4        0.62        1.17      3.86 o 
 -12   4   4       30.68       20.21      8.06 o 
 -11   4   4        8.02       12.25      8.13 o 
 -10   4   4       43.60       37.66      6.13 o 
  -9   4   4       48.45       42.06      6.53 o 
  -8   4   4       50.14       47.11      6.21 o 
  -7   4   4      274.62      269.04     12.50 o 
  -6   4   4        1.78       -2.26      4.22 o 
  -5   4   4        8.51        9.94      4.21 o 
  -4   4   4       42.67       35.39      5.85 o 
  -3   4   4      238.07      242.28      9.85 o 
  -2   4   4        1.05        4.43      1.81 o 
  -1   4   4     1475.97     1430.06     36.76 o 
   0   4   4      668.46      700.28     17.78 o 
   1   4   4      688.70      701.96     20.65 o 
   2   4   4      271.22      318.34     12.67 o 
   3   4   4      396.04      405.80     14.28 o 
   4   4   4      169.18      150.97      6.80 o 
   5   4   4      126.49      134.62      6.84 o 
   6   4   4       13.64       24.67      4.10 o 
   7   4   4       44.16       49.13      6.15 o 
   8   4   4        3.72        9.25      4.83 o 
   9   4   4        1.37        1.30      5.14 o 
 -12   5   4       37.78       31.40     13.05 o 
 -11   5   4       25.98       34.65      9.59 o 
 -10   5   4       14.21       32.58     13.20 o 
  -9   5   4       15.60       20.31      5.73 o 
  -8   5   4      536.63      528.08     19.62 o 
  -7   5   4      186.87      218.15     11.35 o 
  -6   5   4      163.26      154.68      8.70 o 
  -5   5   4      589.08      648.62     20.49 o 
  -4   5   4       15.26       12.19      4.05 o 
  -3   5   4      739.30      787.09     21.75 o 
  -2   5   4      193.16      200.32      5.61 o 
  -1   5   4       53.62       60.28      4.47 o 
   0   5   4      905.15      897.92     22.50 o 
   1   5   4      213.44      231.19      9.61 o 
   2   5   4        2.50        5.67      3.66 o 
   3   5   4      104.43      100.42      7.31 o 
   4   5   4      152.06      158.80      9.65 o 
   5   5   4      111.73       97.37      7.44 o 
   6   5   4       42.81       58.91      7.91 o 
   7   5   4       73.20       88.56      9.32 o 
   8   5   4        0.59        2.74      4.64 o 
   9   5   4        0.19        1.56      6.38 o 
 -12   6   4       54.95       64.37     12.08 o 
 -11   6   4        1.31        2.18      5.80 o 
 -10   6   4        0.16        0.46      4.93 o 
  -9   6   4       22.67       28.63      7.51 o 
  -8   6   4       43.49       38.72      6.59 o 
  -7   6   4      395.87      414.54     17.24 o 
  -6   6   4       57.66       59.16      6.56 o 
  -5   6   4      428.62      411.65     14.72 o 
  -4   6   4      646.07      669.20     19.78 o 
  -3   6   4       81.75       90.75      5.74 o 
  -2   6   4      145.20      141.08      6.35 o 
  -1   6   4       47.12       58.83      4.90 o 
   0   6   4      745.98      770.53     20.79 o 
   1   6   4        7.59        9.10      5.09 o 
   2   6   4      129.66      117.73      8.12 o 
   3   6   4       61.73       48.09      5.89 o 
   4   6   4      433.81      392.79     14.86 o 
   5   6   4       20.07       32.84      4.75 o 
   6   6   4      123.02      138.28     12.57 o 
   7   6   4       15.26       17.04      6.35 o 
   8   6   4      132.84       99.76     12.08 o 
   9   6   4       19.52       28.29      7.62 o 
 -11   7   4       16.79       21.18      8.43 o 
 -10   7   4        4.52        0.36      6.59 o 
  -9   7   4       85.15       76.67     11.01 o 
  -8   7   4       53.18       32.87      8.05 o 
  -7   7   4      315.63      321.42     14.93 o 
  -6   7   4      162.93      187.04      9.80 o 
  -5   7   4        2.90        4.70      3.68 o 
  -4   7   4      576.40      626.95     18.86 o 
  -3   7   4      204.42      188.91      8.28 o 
  -2   7   4      339.78      308.13     15.77 o 
  -1   7   4      763.15      755.10     20.01 o 
   0   7   4        2.75        4.86      3.69 o 
   1   7   4       25.60       23.39      4.82 o 
   2   7   4       15.53       14.23      6.01 o 
   3   7   4       43.01       40.02      5.69 o 
   4   7   4       66.63       70.14      6.66 o 
   5   7   4      124.31      124.32     11.16 o 
   6   7   4       49.84       47.03      8.47 o 
   7   7   4       15.56       13.76      7.06 o 
   8   7   4       24.96       34.80      8.36 o 
   9   7   4        4.61        2.58      5.76 o 
 -11   8   4        8.33        6.77      7.47 o 
 -10   8   4       16.89       10.91      7.91 o 
  -9   8   4       13.98       19.34      6.60 o 
  -8   8   4       22.67       19.81      5.45 o 
  -7   8   4        4.56        7.09      4.02 o 
  -6   8   4       58.60       47.74      6.08 o 
  -5   8   4       48.52       44.15      5.37 o 
  -4   8   4      112.79      125.08      7.54 o 
  -3   8   4        7.28        8.85      4.04 o 
  -2   8   4      316.41      314.56     16.38 o 
  -1   8   4       48.59       44.03      6.49 o 
   0   8   4       36.13       41.15      5.08 o 
   1   8   4      679.03      672.27     20.95 o 
   2   8   4       67.72       77.22      7.14 o 
   3   8   4      351.27      369.46     15.86 o 
   4   8   4        3.04       12.76      4.31 o 
   5   8   4        0.54       11.79      6.57 o 
   6   8   4      100.24       99.59     12.60 o 
   7   8   4       35.72       31.35      8.25 o 
   8   8   4       10.81       11.40      6.44 o 
 -11   9   4        1.14        4.29      6.52 o 
 -10   9   4        3.06        6.37      7.52 o 
  -9   9   4        0.90       10.75      9.90 o 
  -8   9   4      185.91      167.11     14.26 o 
  -7   9   4      168.60      160.25     10.99 o 
  -6   9   4      126.82      124.59      9.08 o 
  -5   9   4       17.88       14.93      5.07 o 
  -4   9   4       98.06      108.67      7.84 o 
  -3   9   4      199.46      203.06     13.66 o 
  -2   9   4        0.01        6.13      6.43 o 
  -1   9   4       10.12       14.92      6.63 o 
   0   9   4      179.41      170.50      9.94 o 
   1   9   4        5.88       11.03      4.24 o 
   2   9   4        2.93        1.08      3.11 o 
   3   9   4       62.29       51.88      6.80 o 
   4   9   4       25.34       19.65      5.95 o 
   5   9   4        1.44        1.40      5.99 o 
   6   9   4       16.29       19.49      7.36 o 
   7   9   4       27.25       36.36      9.17 o 
   8   9   4        0.77        5.73      7.36 o 
 -10  10   4        0.00        7.92      7.18 o 
  -9  10   4        0.90       15.30      7.70 o 
  -8  10   4        4.03        6.24      6.89 o 
  -7  10   4        3.31       12.47      4.86 o 
  -6  10   4       12.98       13.13      4.85 o 
  -5  10   4       21.07       24.74      5.10 o 
  -4  10   4       31.70       20.71      5.67 o 
  -3  10   4      123.33      111.37      6.97 o 
  -2  10   4        5.12       12.70      8.16 o 
  -1  10   4       15.59       20.22      4.37 o 
   0  10   4      103.09      121.61      8.89 o 
   1  10   4        0.05        7.54      4.97 o 
   2  10   4      303.83      290.13     14.67 o 
   3  10   4        3.73        5.82      4.49 o 
   4  10   4      187.42      181.76     15.15 o 
   5  10   4       37.79       27.91      8.44 o 
   6  10   4        0.28        4.86      6.08 o 
   7  10   4       36.92       35.01     10.87 o 
  -9  11   4       18.41       47.96     11.12 o 
  -8  11   4       13.04       31.60      9.88 o 
  -7  11   4       17.36       32.96      6.63 o 
  -6  11   4        1.57        1.98      3.81 o 
  -5  11   4      121.45      123.82      9.66 o 
  -4  11   4       80.72       84.54      7.41 o 
  -3  11   4       21.03       27.82      4.60 o 
  -2  11   4      165.18      160.22     13.04 o 
  -1  11   4        4.53        3.98      4.01 o 
   0  11   4        9.54       16.86      5.54 o 
   1  11   4       71.14       58.19      7.34 o 
   2  11   4       18.72       29.38      5.92 o 
   3  11   4       23.16       24.31      8.73 o 
   4  11   4        7.60       11.79      6.20 o 
   5  11   4        2.26        6.80      7.09 o 
   6  11   4       18.85       14.51      8.76 o 
   7  11   4        5.05        4.42      7.09 o 
  -9  12   4        2.53       11.60      7.93 o 
  -8  12   4        0.20        4.60      6.54 o 
  -7  12   4        5.41       12.00      8.30 o 
  -6  12   4        5.51        6.98      4.98 o 
  -5  12   4        6.34        9.08      4.89 o 
  -4  12   4        0.36        5.14      4.32 o 
  -3  12   4      160.10      146.80     13.26 o 
  -2  12   4       79.08       66.95     10.06 o 
  -1  12   4      274.98      274.78     18.78 o 
   0  12   4        7.40       16.90      5.58 o 
   1  12   4       25.29       24.74      6.23 o 
   2  12   4      329.33      334.22     17.16 o 
   3  12   4        0.17       -1.10      5.23 o 
   4  12   4        4.76       11.32      8.00 o 
   5  12   4      129.41      131.10     13.76 o 
   6  12   4       55.98       53.29     11.95 o 
  -8  13   4       22.16       33.26     10.00 o 
  -7  13   4        9.38       23.46      8.60 o 
  -6  13   4       18.56       23.75      6.07 o 
  -5  13   4        0.24       10.44      5.49 o 
  -4  13   4       61.57       58.58     11.42 o 
  -3  13   4        0.08        1.90      4.76 o 
  -2  13   4       26.09       27.56      7.90 o 
  -1  13   4        0.01        0.05      4.85 o 
   0  13   4        1.31       13.07      6.91 o 
   1  13   4        3.19       -1.79      3.91 o 
   2  13   4        5.86       18.09      7.15 o 
   3  13   4        5.47       20.23     10.02 o 
   4  13   4       16.72       36.73     10.18 o 
   5  13   4        2.60       15.16      8.02 o 
  -7  14   4        1.31        0.00      6.16 o 
  -6  14   4        0.91        1.32      5.96 o 
  -5  14   4        0.92        1.30      5.56 o 
  -4  14   4       16.74       12.27      7.02 o 
  -3  14   4       17.42       29.11      8.74 o 
  -2  14   4       26.84       20.38      8.36 o 
  -1  14   4        0.02        7.57     12.06 o 
   0  14   4       25.97       46.86     11.66 o 
   1  14   4       11.70       12.16      7.19 o 
   2  14   4      199.34      197.03     16.45 o 
   3  14   4        0.01       12.44      8.01 o 
   4  14   4        1.85       17.14      7.57 o 
  -5  15   4        1.98        8.90     10.96 o 
  -4  15   4       22.70       28.69     11.07 o 
  -3  15   4        2.72       14.79      9.29 o 
  -2  15   4        9.22       22.46      8.36 o 
  -1  15   4        0.59       -3.22      6.17 o 
   0  15   4        7.82        0.19      6.05 o 
   1  15   4        2.14        2.17      6.40 o 
   2  15   4        6.08       12.03      9.16 o 
  -3  16   4       16.67       16.30      8.70 o 
  -2  16   4        0.19        8.64     11.07 o 
  -1  16   4       14.19       26.43      9.56 o 
   0  16   4        4.78       -2.10      6.83 o 
 -12   1   5       66.98       49.88     10.63 o 
 -11   1   5      108.57       95.93     10.10 o 
 -10   1   5      110.16      111.59     10.26 o 
  -9   1   5        0.20       12.68     11.81 o 
  -8   1   5      262.41      274.34     12.72 o 
  -7   1   5       11.21       12.12      4.25 o 
  -6   1   5       48.72       53.72      5.69 o 
  -5   1   5      920.65      926.70     24.05 o 
  -4   1   5      363.51      361.79     13.09 o 
  -3   1   5       26.35       19.83      4.00 o 
  -2   1   5      106.65       99.20      6.44 o 
  -1   1   5      334.02      267.00      9.61 o 
   0   1   5        1.56        9.23      3.40 o 
   1   1   5      967.90      970.10     23.66 o 
   2   1   5        2.60       11.47      3.58 o 
   3   1   5      136.94      121.74      6.47 o 
   4   1   5     1290.58     1236.01     40.94 o 
   5   1   5       73.42       65.86      5.61 o 
   6   1   5       33.71       33.68      4.67 o 
   7   1   5        4.65        1.73      3.94 o 
   8   1   5       24.07       39.64      8.29 o 
   9   1   5        5.13        2.60      5.99 o 
 -12   2   5       31.35       37.21     10.37 o 
 -11   2   5        0.24       11.56      7.82 o 
 -10   2   5      328.66      311.24     17.87 o 
  -9   2   5      182.70      155.46      9.56 o 
  -8   2   5       29.79       31.38      5.30 o 
  -7   2   5      619.09      581.65     18.21 o 
  -6   2   5      327.81      329.31     12.72 o 
  -5   2   5      753.29      775.23     20.47 o 
  -4   2   5       25.80       30.76      4.62 o 
  -3   2   5      666.64      682.76     18.39 o 
  -2   2   5       31.85       26.64      4.06 o 
  -1   2   5      389.87      392.93     17.94 o 
   0   2   5        3.74        0.64      2.04 o 
   1   2   5       72.42       66.59      6.08 o 
   2   2   5      228.96      217.65     12.32 o 
   3   2   5       70.45       80.92      7.68 o 
   4   2   5      181.04      198.39      9.05 o 
   5   2   5       10.08       14.30      3.65 o 
   6   2   5      131.50      137.57      8.08 o 
   7   2   5        0.97        2.59      4.41 o 
   8   2   5       47.86       50.13      9.14 o 
   9   2   5        0.23       12.23      9.90 o 
 -12   3   5       69.18       95.92     14.59 o 
 -11   3   5       33.59       28.18      6.03 o 
 -10   3   5       90.90       87.90      9.10 o 
  -9   3   5      121.19      115.57      9.67 o 
  -8   3   5       46.98       44.71      9.16 o 
  -7   3   5       11.45       14.16      3.88 o 
  -6   3   5       21.99       19.37      3.79 o 
  -5   3   5       64.65       69.53      7.19 o 
  -4   3   5      270.70      241.25      9.14 o 
  -3   3   5      279.84      263.57      9.94 o 
  -2   3   5       22.55       19.43      3.55 o 
  -1   3   5      297.69      262.98     15.11 o 
   0   3   5       47.54       56.62      7.27 o 
   1   3   5      359.37      325.86     13.20 o 
   2   3   5      137.02      133.56      7.94 o 
   3   3   5      278.85      278.31     14.43 o 
   4   3   5      537.88      526.26     24.69 o 
   5   3   5       35.93       33.31      5.35 o 
   6   3   5       88.38       79.13      7.66 o 
   7   3   5        1.91        5.82      4.86 o 
   8   3   5       12.19       22.62      7.58 o 
 -12   4   5        0.01        5.61      7.41 o 
 -11   4   5        2.01        5.98     11.36 o 
 -10   4   5        1.65       12.01      8.20 o 
  -9   4   5       89.67       97.51      8.83 o 
  -8   4   5       66.25       65.35     10.44 o 
  -7   4   5       89.70      100.21      8.53 o 
  -6   4   5      230.61      243.68     11.71 o 
  -5   4   5        1.26        2.35      4.08 o 
  -4   4   5       37.73       29.13      5.36 o 
  -3   4   5       61.20       56.74      5.42 o 
  -2   4   5       71.25       76.75      4.88 o 
  -1   4   5      105.94      103.85      7.43 o 
   0   4   5       23.22       22.21      4.66 o 
   1   4   5       34.52       44.59      5.63 o 
   2   4   5        1.44        3.31      4.05 o 
   3   4   5      226.38      237.42     13.21 o 
   4   4   5        1.56       10.34      4.97 o 
   5   4   5       30.29       35.01      6.89 o 
   6   4   5       94.99       89.08      7.96 o 
   7   4   5        2.21        6.96      5.76 o 
   8   4   5       11.15       13.26      6.48 o 
 -12   5   5      140.66      151.04     16.11 o 
 -11   5   5       13.31       11.09      7.59 o 
 -10   5   5       80.51       92.81      9.46 o 
  -9   5   5       29.32       29.95      6.57 o 
  -8   5   5        4.36        6.83      5.04 o 
  -7   5   5      102.64      103.47      9.97 o 
  -6   5   5       30.11       40.28      6.77 o 
  -5   5   5      477.77      497.68     19.32 o 
  -4   5   5       25.18       41.77      5.83 o 
  -3   5   5      154.79      150.65      8.48 o 
  -2   5   5       44.91       29.33      2.81 o 
  -1   5   5      120.46      115.27      7.43 o 
   0   5   5      221.69      214.92     10.89 o 
   1   5   5      206.93      203.44     11.43 o 
   2   5   5       34.42       42.34      6.56 o 
   3   5   5      118.01      127.37     10.48 o 
   4   5   5      408.68      362.54     16.07 o 
   5   5   5      111.19      105.06      8.14 o 
   6   5   5        4.66        9.90      5.78 o 
   7   5   5        8.61       10.58      7.81 o 
   8   5   5        0.05        1.50      7.65 o 
 -11   6   5        7.14        9.92      7.90 o 
 -10   6   5      126.51      149.18     16.05 o 
  -9   6   5       11.15       21.81      6.87 o 
  -8   6   5      394.18      389.98     18.28 o 
  -7   6   5      104.88      115.86     10.59 o 
  -6   6   5       92.81      108.90      9.95 o 
  -5   6   5      384.51      388.07     16.78 o 
  -4   6   5       27.57       35.84      5.59 o 
  -3   6   5      129.32      113.96      8.96 o 
  -2   6   5       77.38       70.43      6.38 o 
  -1   6   5        0.12       -0.97      2.64 o 
   0   6   5       15.15       17.68      4.49 o 
   1   6   5        7.63        5.04      3.93 o 
   2   6   5        1.22        7.50      4.83 o 
   3   6   5       48.70       56.84      6.53 o 
   4   6   5       15.81       14.44      5.00 o 
   5   6   5       33.34       41.71      6.20 o 
   6   6   5       16.17       17.11      6.87 o 
   7   6   5        8.43       17.83      7.49 o 
   8   6   5       18.72       40.58      9.04 o 
 -11   7   5       11.08       -1.12      7.04 o 
 -10   7   5       70.20       58.90     10.95 o 
  -9   7   5       33.95       45.07      7.93 o 
  -8   7   5       98.40       92.75      9.26 o 
  -7   7   5       18.68       26.42      9.32 o 
  -6   7   5        1.32        5.43      5.10 o 
  -5   7   5       20.08       38.57      8.24 o 
  -4   7   5       49.93       54.48      7.80 o 
  -3   7   5      237.39      227.75     14.24 o 
  -2   7   5        8.20        2.75      6.72 o 
  -1   7   5      137.69      159.49      8.92 o 
   0   7   5        5.68        8.70      7.21 o 
   1   7   5       44.77       55.55      6.81 o 
   2   7   5      202.50      195.20     12.06 o 
   3   7   5      206.86      200.21     11.68 o 
   4   7   5       24.87       29.48      6.30 o 
   5   7   5        3.02       -0.35      4.98 o 
   6   7   5       85.30       89.28     11.32 o 
   7   7   5        6.68       12.11      6.89 o 
 -11   8   5        0.09       19.66     10.21 o 
 -10   8   5        0.44       21.33     10.37 o 
  -9   8   5      146.32      156.32     15.61 o 
  -8   8   5        7.77       14.78      7.92 o 
  -7   8   5        9.35       27.91      6.34 o 
  -6   8   5      608.64      621.95     26.06 o 
  -5   8   5      237.48      224.30     12.75 o 
  -4   8   5       36.78       41.13      6.34 o 
  -3   8   5       81.66       71.89     10.39 o 
  -2   8   5      124.88      113.56     11.94 o 
  -1   8   5       36.60       32.96      5.08 o 
   0   8   5        6.43       21.16      9.39 o 
   1   8   5       13.98       24.50      5.04 o 
   2   8   5      337.75      362.19     16.94 o 
   3   8   5        2.72        2.70      3.66 o 
   4   8   5       38.96       39.64      8.28 o 
   5   8   5       65.11       77.20     15.22 o 
   6   8   5       54.05       46.94     10.57 o 
   7   8   5       22.19       18.28      8.04 o 
 -10   9   5        3.09       26.47     10.87 o 
  -9   9   5       15.79       25.98     14.98 o 
  -8   9   5        4.66        4.96      5.15 o 
  -7   9   5       20.54       30.99      6.37 o 
  -6   9   5        2.98       15.21      5.20 o 
  -5   9   5       10.89       22.67      5.33 o 
  -4   9   5       65.84       66.85      6.48 o 
  -3   9   5        6.66       16.84      7.81 o 
  -2   9   5      127.36      142.61     14.64 o 
  -1   9   5       20.43       16.05      4.27 o 
   0   9   5       96.10      111.80      8.52 o 
   1   9   5       22.00       23.78      5.98 o 
   2   9   5       90.15       99.94     12.33 o 
   3   9   5       56.88       48.10      7.46 o 
   4   9   5       24.66       24.43     10.56 o 
   5   9   5       34.43       40.84      9.23 o 
   6   9   5        1.62        1.86      5.73 o 
   7   9   5       19.11       24.10      8.40 o 
  -9  10   5       47.35       61.44     11.85 o 
  -8  10   5       82.81       82.48     11.61 o 
  -7  10   5       73.93       72.01      8.69 o 
  -6  10   5       11.63       17.17      5.47 o 
  -5  10   5       55.64       58.15      7.49 o 
  -4  10   5       74.01       66.53     10.68 o 
  -3  10   5       32.99       42.30      8.33 o 
  -2  10   5        0.65        3.51      5.37 o 
  -1  10   5        5.40       -2.84      5.51 o 
   0  10   5        3.25        8.78      5.50 o 
   1  10   5       53.34       53.98      6.69 o 
   2  10   5        0.48        6.80      4.75 o 
   3  10   5        4.29        5.63      4.87 o 
   4  10   5       40.40       39.56      8.82 o 
   5  10   5        0.49       -1.44      6.77 o 
   6  10   5        8.40        2.57      6.18 o 
  -9  11   5        1.90       15.71      9.69 o 
  -8  11   5       30.20       34.55      9.78 o 
  -7  11   5        2.75        3.14      3.97 o 
  -6  11   5        5.25        5.68      5.78 o 
  -5  11   5        4.42        6.80      9.19 o 
  -4  11   5        4.66       11.73      9.39 o 
  -3  11   5      110.74      108.31     11.98 o 
  -2  11   5        6.96        1.67      5.17 o 
  -1  11   5      130.41      128.53     13.34 o 
   0  11   5        0.05        8.08      4.79 o 
   1  11   5       33.48       37.70      6.79 o 
   2  11   5       61.53       53.17      8.22 o 
   3  11   5       15.49        7.48      6.89 o 
   4  11   5        0.02        1.21      7.10 o 
   5  11   5        0.00       10.75      8.55 o 
  -8  12   5       22.71       29.10      9.00 o 
  -7  12   5       19.51       24.34      8.35 o 
  -6  12   5       10.19        9.97      7.15 o 
  -5  12   5        1.39        6.71      7.94 o 
  -4  12   5       18.71       44.01     13.45 o 
  -3  12   5      136.26      145.28     15.14 o 
  -2  12   5       14.36       21.25     10.83 o 
  -1  12   5       42.82       36.77      9.46 o 
   0  12   5        2.67       -0.97      6.06 o 
   1  12   5       36.93       33.12      7.04 o 
   2  12   5       27.17       27.44      6.68 o 
   3  12   5        7.95        8.26      8.07 o 
   4  12   5        2.63        6.61      8.12 o 
  -7  13   5        0.06       24.76     12.34 o 
  -6  13   5       13.95       15.57      7.96 o 
  -5  13   5        0.00        0.17      4.88 o 
  -4  13   5        4.07       12.31      7.78 o 
  -3  13   5       91.67       95.13     13.12 o 
  -2  13   5        0.28        9.42      8.25 o 
  -1  13   5        3.38       13.52      7.54 o 
   0  13   5       82.11       75.54     14.18 o 
   1  13   5       16.05       15.78      7.77 o 
   2  13   5       72.02       63.35     11.24 o 
   3  13   5       38.46       23.68      8.25 o 
  -6  14   5        1.90        3.24      9.35 o 
  -5  14   5       34.55       40.10     10.74 o 
  -4  14   5        0.80        9.13      9.44 o 
  -3  14   5       19.34       17.52      8.59 o 
  -2  14   5        3.59       11.72      8.47 o 
  -1  14   5       15.65        1.69      6.02 o 
   0  14   5        8.65        9.41      7.50 o 
   1  14   5       35.23       26.47      8.72 o 
   2  14   5        1.74        5.79      8.79 o 
  -3  15   5        7.51       13.65      9.13 o 
  -2  15   5        0.64       -3.14      7.47 o 
  -1  15   5       15.67        6.37      9.05 o 
   0  15   5       22.82       24.54     10.01 o 
 -12   0   6       46.66       45.74     15.01 o 
 -11   0   6      133.05      111.98     17.57 o 
 -10   0   6       58.06       53.15     10.64 o 
  -9   0   6       15.25       16.56      7.18 o 
  -8   0   6       29.68       34.53     10.67 o 
  -7   0   6       17.22       33.81      8.86 o 
  -6   0   6      276.25      253.04     17.10 o 
  -5   0   6      151.93      141.27     14.49 o 
  -4   0   6     1537.03     1482.02     52.81 o 
  -3   0   6      159.50      143.91     12.90 o 
  -2   0   6      141.17      124.16     12.55 o 
  -1   0   6      836.05      797.30     32.38 o 
   0   0   6      190.45      191.07     14.30 o 
   1   0   6       11.00       11.98      5.89 o 
   2   0   6      455.28      439.44     20.25 o 
   3   0   6     1384.60     1357.70     48.18 o 
   4   0   6      212.89      195.56     22.19 o 
   5   0   6       90.93       79.73      8.89 o 
   6   0   6      112.72      109.90     11.72 o 
   7   0   6        0.64        4.11     10.62 o 
 -12   1   6        5.61        8.36      7.81 o 
 -11   1   6       10.23       19.05      6.56 o 
 -10   1   6        5.44        5.96      7.31 o 
  -9   1   6      167.48      173.54     12.76 o 
  -8   1   6       11.82       17.29      5.87 o 
  -7   1   6      330.46      335.42     14.39 o 
  -6   1   6      430.19      426.35     16.88 o 
  -5   1   6     1193.10     1158.57     31.67 o 
  -4   1   6       47.47       57.13      6.69 o 
  -3   1   6      125.36      122.52      8.51 o 
  -2   1   6        1.54       -1.73      3.79 o 
  -1   1   6      128.98      117.76      8.33 o 
   0   1   6       24.10       26.12      4.71 o 
   1   1   6       90.57       88.60      8.42 o 
   2   1   6      120.60      131.68     11.20 o 
   3   1   6       65.49       57.15      5.44 o 
   4   1   6        3.12        3.39      3.25 o 
   5   1   6        0.05        0.95      3.52 o 
   6   1   6        1.04        0.64      3.83 o 
   7   1   6        9.11       15.45      6.95 o 
 -11   2   6        4.79        9.50      5.81 o 
 -10   2   6        0.58        4.60      5.58 o 
  -9   2   6        7.24       22.54      7.34 o 
  -8   2   6       37.96       42.84      9.18 o 
  -7   2   6      170.77      148.93     12.19 o 
  -6   2   6       13.54       13.64      4.52 o 
  -5   2   6        5.81        9.47      7.46 o 
  -4   2   6       58.03       56.86      6.30 o 
  -3   2   6       35.33       28.34      5.23 o 
  -2   2   6        0.05        5.34      4.04 o 
  -1   2   6        9.68       12.02      4.05 o 
   0   2   6       11.60       17.43      3.90 o 
   1   2   6       21.64       20.57      5.23 o 
   2   2   6       15.15       22.55      5.47 o 
   3   2   6      149.67      111.86      8.66 o 
   4   2   6       35.13       37.25      6.04 o 
   5   2   6        5.45       11.93      5.28 o 
   6   2   6        0.04       14.60      6.07 o 
   7   2   6        1.49        7.60      5.32 o 
 -11   3   6        0.84       22.21     12.16 o 
 -10   3   6       14.13       28.04      7.09 o 
  -9   3   6      263.43      260.14     15.06 o 
  -8   3   6        2.09        7.42      6.15 o 
  -7   3   6      443.07      442.17     20.34 o 
  -6   3   6      493.02      486.60     20.35 o 
  -5   3   6      738.19      715.03     21.69 o 
  -4   3   6      100.86       94.43      7.48 o 
  -3   3   6       18.70       27.24      4.67 o 
  -2   3   6        5.34       17.78      4.37 o 
  -1   3   6        0.48        1.66      4.45 o 
   0   3   6      124.11      108.60      9.20 o 
   1   3   6      136.95      134.55      9.29 o 
   2   3   6      131.03      120.67      9.65 o 
   3   3   6        0.78       -1.20      3.48 o 
   4   3   6       18.77       17.01      5.40 o 
   5   3   6        0.14        8.59      4.85 o 
   6   3   6       13.07       17.25      7.00 o 
   7   3   6        0.09        6.74      6.79 o 
 -11   4   6      118.69      110.40     15.79 o 
 -10   4   6       27.32       16.61      6.07 o 
  -9   4   6       11.28       13.07      8.36 o 
  -8   4   6       10.52        4.62      4.50 o 
  -7   4   6       48.01       43.49      7.68 o 
  -6   4   6       16.61       27.59      6.28 o 
  -5   4   6      370.19      351.28     17.22 o 
  -4   4   6      461.97      432.58     14.70 o 
  -3   4   6      174.99      154.67      7.95 o 
  -2   4   6      474.08      469.25     18.04 o 
  -1   4   6      124.16      113.03      8.40 o 
   0   4   6      250.82      256.17     12.95 o 
   1   4   6       30.80       37.07      6.08 o 
   2   4   6        0.12       19.33      5.63 o 
   3   4   6       31.97       32.09      7.71 o 
   4   4   6       17.39       17.78      6.03 o 
   5   4   6       20.87       31.78      8.07 o 
   6   4   6       11.99       25.70      7.64 o 
   7   4   6       28.08       21.96      7.87 o 
 -11   5   6       17.81       10.70      9.34 o 
 -10   5   6       32.30       46.17      9.06 o 
  -9   5   6        0.03       -2.42      5.07 o 
  -8   5   6        8.24       13.79      6.70 o 
  -7   5   6      615.31      629.97     28.02 o 
  -6   5   6        2.59        7.92      5.26 o 
  -5   5   6      308.12      304.84     16.18 o 
  -4   5   6      484.08      457.15     18.70 o 
  -3   5   6        3.09       -1.44      2.38 o 
  -2   5   6       40.60       27.66      5.95 o 
  -1   5   6       31.80       23.77      5.21 o 
   0   5   6      108.36      110.92      9.78 o 
   1   5   6        4.44        1.32      4.12 o 
   2   5   6        2.40        0.99      4.57 o 
   3   5   6        1.39       11.40      7.75 o 
   4   5   6        0.06        3.80      4.08 o 
   5   5   6        3.23        6.98      4.43 o 
   6   5   6        0.32        2.91      4.98 o 
   7   5   6        2.35        1.90      5.51 o 
 -11   6   6        8.85        4.18      7.52 o 
 -10   6   6        4.41       -0.70      5.04 o 
  -9   6   6        1.74        5.70     15.79 o 
  -8   6   6       28.03       34.42      7.32 o 
  -7   6   6        0.23        7.54      6.32 o 
  -6   6   6      161.46      158.67     18.09 o 
  -5   6   6      145.24      139.54     10.08 o 
  -4   6   6      382.37      369.93     18.14 o 
  -3   6   6        9.13       15.69      7.23 o 
  -2   6   6      309.92      303.14     12.91 o 
  -1   6   6        0.13        8.63      3.97 o 
   0   6   6        0.01        8.82      4.48 o 
   1   6   6       30.83       32.19      6.15 o 
   2   6   6      184.07      192.63     13.27 o 
   3   6   6        8.17        4.41      4.98 o 
   4   6   6        2.12        2.86      4.75 o 
   5   6   6       75.56       78.23     11.11 o 
   6   6   6        2.51        0.75      5.83 o 
 -10   7   6        2.87       -0.38      6.06 o 
  -9   7   6       55.16       58.66      9.54 o 
  -8   7   6      193.41      186.71     14.31 o 
  -7   7   6        4.33       14.07      7.78 o 
  -6   7   6      447.67      428.29     20.45 o 
  -5   7   6      166.25      157.40     13.30 o 
  -4   7   6        5.51       15.31     10.35 o 
  -3   7   6      109.24       92.32     11.76 o 
  -2   7   6        2.72        6.41      5.36 o 
  -1   7   6       18.59       20.67      5.35 o 
   0   7   6        1.65        1.85      5.97 o 
   1   7   6      147.39      139.30     10.76 o 
   2   7   6       24.71       29.91      6.55 o 
   3   7   6        0.77       19.02      7.05 o 
   4   7   6        3.32        3.26      4.71 o 
   5   7   6        0.01       -3.94      5.86 o 
   6   7   6        0.07       10.51      7.98 o 
 -10   8   6       30.71       27.38     10.46 o 
  -9   8   6       27.60       20.94      7.60 o 
  -8   8   6        1.66        2.35      4.59 o 
  -7   8   6        0.00       14.77     16.64 o 
  -6   8   6       70.18       81.07      9.18 o 
  -5   8   6       40.99       51.92     10.01 o 
  -4   8   6       32.73       30.89      8.35 o 
  -3   8   6      360.06      369.46     21.70 o 
  -2   8   6       45.45       50.64      9.00 o 
  -1   8   6      168.71      164.59     16.31 o 
   0   8   6        9.84       18.42      5.46 o 
   1   8   6        4.97       20.40      5.69 o 
   2   8   6       15.32       12.74      5.83 o 
   3   8   6       13.98       14.36      5.79 o 
   4   8   6        0.18       -5.63      7.00 o 
   5   8   6       20.84       30.20      8.98 o 
   6   8   6        7.67       10.30      7.81 o 
  -9   9   6        1.10       11.85      9.48 o 
  -8   9   6        3.24        5.43      5.64 o 
  -7   9   6      191.92      181.65     14.54 o 
  -6   9   6       37.29       41.25     10.57 o 
  -5   9   6      139.71      146.08     14.43 o 
  -4   9   6       47.66       44.89      9.94 o 
  -3   9   6       37.36       31.32      9.17 o 
  -2   9   6       38.29       49.11      9.67 o 
  -1   9   6        5.66       23.50      9.50 o 
   0   9   6        1.83        5.53      5.55 o 
   1   9   6       42.55       38.51      7.02 o 
   2   9   6        0.22        1.03      4.82 o 
   3   9   6        3.00       10.72      8.11 o 
   4   9   6        4.47       12.78      9.69 o 
   5   9   6        0.00       -0.41      5.47 o 
  -9  10   6        0.32       -6.95      7.43 o 
  -8  10   6       10.99        8.73      8.09 o 
  -7  10   6       23.20       22.14      8.41 o 
  -6  10   6        0.82       16.93     10.38 o 
  -5  10   6       32.18       47.55     10.27 o 
  -4  10   6       21.09       39.15      9.91 o 
  -3  10   6      204.53      216.02     18.37 o 
  -2  10   6        3.07        7.35     10.67 o 
  -1  10   6      101.80      102.59     12.60 o 
   0  10   6        7.95        8.61      8.96 o 
   1  10   6        0.14        3.08      4.57 o 
   2  10   6       58.00       54.13      9.32 o 
   3  10   6        0.00       13.31      7.64 o 
   4  10   6        8.55       19.62      8.38 o 
  -8  11   6       54.36       70.06     18.93 o 
  -7  11   6       43.87       42.71     10.46 o 
  -6  11   6       32.83       27.49      9.82 o 
  -5  11   6        1.52        7.63      7.31 o 
  -4  11   6       64.18       50.41     10.34 o 
  -3  11   6        8.62       20.84      9.09 o 
  -2  11   6        1.40        6.35      7.15 o 
  -1  11   6        2.49        6.07      8.17 o 
   0  11   6       23.27       39.57      9.54 o 
   1  11   6        9.04       11.65      7.56 o 
   2  11   6        1.61        7.81      6.20 o 
   3  11   6       19.17       25.11      9.23 o 
  -7  12   6        0.04       10.68      9.39 o 
  -6  12   6       11.23        7.02      7.31 o 
  -5  12   6        0.49       -1.73      6.28 o 
  -4  12   6       10.61       27.49      9.08 o 
  -3  12   6       23.34       46.05     11.38 o 
  -2  12   6      120.11      142.53     15.76 o 
  -1  12   6       25.55       30.89     10.13 o 
   0  12   6       68.39       66.71     10.71 o 
   1  12   6       25.67       32.95     10.23 o 
   2  12   6        0.91       -0.07      7.40 o 
  -5  13   6       11.06       10.69     10.25 o 
  -4  13   6        0.18        5.25      8.11 o 
  -3  13   6       28.32       43.78     10.65 o 
  -2  13   6        0.54        4.57      6.72 o 
  -1  13   6       33.66       24.88      9.49 o 
   0  13   6        5.30       13.27      7.28 o 
   1  13   6        7.60       23.44     10.23 o 
 -11   1   7        0.12        5.46      7.01 o 
 -10   1   7        7.76        6.36      9.17 o 
  -9   1   7       20.68       29.88      7.81 o 
  -8   1   7      114.04      112.45     10.89 o 
  -7   1   7       48.23       46.33      6.98 o 
  -6   1   7        7.75       21.85      5.82 o 
  -5   1   7       47.90       43.57      6.60 o 
  -4   1   7      170.58      164.15     10.42 o 
  -3   1   7       38.74       46.30      6.78 o 
  -2   1   7        8.80        8.71      4.39 o 
  -1   1   7       83.43       87.24      7.79 o 
   0   1   7      132.98      133.90     10.65 o 
   1   1   7        1.67        9.42      6.21 o 
   2   1   7       55.06       67.12      7.81 o 
   3   1   7      110.18      106.99     10.32 o 
   4   1   7       41.57       39.94      7.14 o 
   5   1   7       15.85       15.93      7.00 o 
   6   1   7       24.45       28.54     10.97 o 
 -11   2   7       83.70       85.89     13.28 o 
 -10   2   7       11.94       23.96      7.47 o 
  -9   2   7      172.76      166.78     13.49 o 
  -8   2   7       47.27       60.89      8.42 o 
  -7   2   7        0.78       -6.19      7.78 o 
  -6   2   7       86.61       91.33      8.34 o 
  -5   2   7        2.17       10.71      5.21 o 
  -4   2   7        4.65        5.71      4.71 o 
  -3   2   7      263.00      242.63     12.45 o 
  -2   2   7        0.31        0.89      3.32 o 
  -1   2   7      112.33      120.77     10.56 o 
   0   2   7       24.64       26.75      6.38 o 
   1   2   7      127.53      137.64     11.41 o 
   2   2   7      138.25      135.13     10.51 o 
   3   2   7      139.34      128.46     10.03 o 
   4   2   7        3.67        2.94      4.62 o 
   5   2   7       41.46       47.49      9.60 o 
   6   2   7        3.51       -4.82      7.09 o 
 -10   3   7       12.45       23.30      8.00 o 
  -9   3   7       13.39       27.68      7.42 o 
  -8   3   7        0.23       10.45      7.43 o 
  -7   3   7        0.50        7.08      6.56 o 
  -6   3   7        6.22       10.03      5.42 o 
  -5   3   7        1.20        1.77      3.98 o 
  -4   3   7        2.46        5.80      4.52 o 
  -3   3   7       23.88       31.79      7.34 o 
  -2   3   7       92.75       98.28      9.34 o 
  -1   3   7       26.58       36.13      6.41 o 
   0   3   7       89.11       93.68      9.13 o 
   1   3   7        6.91       12.80      8.74 o 
   2   3   7        0.71       -0.87      3.56 o 
   3   3   7       17.17       23.54      6.27 o 
   4   3   7       11.72       22.23      6.37 o 
   5   3   7        0.15        2.09      4.46 o 
   6   3   7        6.91       11.41      8.07 o 
 -10   4   7        1.03        8.82      7.20 o 
  -9   4   7        9.18        7.34      5.57 o 
  -8   4   7        0.30       10.68      6.72 o 
  -7   4   7      186.19      177.47     13.66 o 
  -6   4   7        5.44        5.30      7.63 o 
  -5   4   7       67.34       60.34      8.34 o 
  -4   4   7        0.06       -2.23      3.75 o 
  -3   4   7        3.06       28.53      8.58 o 
  -2   4   7        8.80        8.88      6.30 o 
  -1   4   7        3.71        5.66      4.42 o 
   0   4   7       20.73       20.30      5.88 o 
   1   4   7       56.94       45.09      9.94 o 
   2   4   7       11.37       10.92      5.39 o 
   3   4   7       22.55       24.31      6.57 o 
   4   4   7       21.03       29.22      6.82 o 
   5   4   7        0.08       -1.17      4.74 o 
 -10   5   7       30.37       33.19      8.85 o 
  -9   5   7       12.96       17.48      7.53 o 
  -8   5   7       11.62       31.88      8.39 o 
  -7   5   7       32.70       33.19      7.33 o 
  -6   5   7       24.14       29.01      7.03 o 
  -5   5   7        3.80       16.65      8.55 o 
  -4   5   7      111.38      137.76     13.66 o 
  -3   5   7        0.03        6.13      3.84 o 
  -2   5   7       31.87       26.76      5.56 o 
  -1   5   7       30.73       34.14      6.32 o 
   0   5   7       46.72       43.50      6.83 o 
   1   5   7       20.41       29.63      6.74 o 
   2   5   7        3.21       17.27      6.12 o 
   3   5   7       25.37       32.37      7.66 o 
   4   5   7       20.98       20.31     11.48 o 
   5   5   7        0.04        8.32      7.81 o 
 -10   6   7       15.65       26.80      8.25 o 
  -9   6   7       65.79       58.54      9.87 o 
  -8   6   7        0.09       23.30     10.75 o 
  -7   6   7       80.36       60.83      9.77 o 
  -6   6   7        0.75       11.08      8.52 o 
  -5   6   7        0.08       10.88      6.56 o 
  -4   6   7        4.15        8.74      8.43 o 
  -3   6   7       18.54       31.14      9.50 o 
  -2   6   7       11.26       17.60      5.27 o 
  -1   6   7       25.04       41.70      7.16 o 
   0   6   7       83.29       81.65      8.52 o 
   1   6   7       34.17       49.78      8.95 o 
   2   6   7       70.55       70.84      8.47 o 
   3   6   7        6.15        6.66      5.61 o 
   4   6   7       23.86       24.63      7.70 o 
   5   6   7        0.11        1.45      5.98 o 
  -9   7   7        1.05        2.36      7.45 o 
  -8   7   7        0.02        3.32      6.49 o 
  -7   7   7       10.02        4.82      7.98 o 
  -6   7   7       26.51       44.40     10.14 o 
  -5   7   7        3.92       14.55      7.41 o 
  -4   7   7       20.48       15.66      7.63 o 
  -3   7   7       11.70       10.23      8.16 o 
  -2   7   7       46.02       41.05      8.79 o 
  -1   7   7        2.12        5.57      5.01 o 
   0   7   7       17.25       26.94      7.23 o 
   1   7   7       15.77       16.63      7.36 o 
   2   7   7        1.12        9.09      5.31 o 
   3   7   7        0.11        2.91      5.37 o 
   4   7   7        0.01        7.94      7.68 o 
  -9   8   7       20.00       32.29      9.60 o 
  -8   8   7        0.00       15.34      8.87 o 
  -7   8   7       97.91      101.63     13.46 o 
  -6   8   7       17.10       14.90      8.26 o 
  -5   8   7      174.99      162.15     16.64 o 
  -4   8   7       35.49       38.03      9.62 o 
  -3   8   7       76.12       75.65     11.91 o 
  -2   8   7        7.78       14.39      8.18 o 
  -1   8   7        1.76       -0.74      4.68 o 
   0   8   7        1.23        8.54      7.27 o 
   1   8   7       16.63       27.02      6.49 o 
   2   8   7       83.57       72.43     12.28 o 
   3   8   7        6.31       11.70      5.49 o 
   4   8   7        7.19       -1.74      5.75 o 
  -8   9   7        3.16       13.01      7.93 o 
  -7   9   7        1.43       10.94      8.32 o 
  -6   9   7       10.71       23.35     15.19 o 
  -5   9   7        5.89       11.41      7.99 o 
  -4   9   7        0.04       14.32      9.51 o 
  -3   9   7       12.98       10.69      7.47 o 
  -2   9   7        1.11       -0.38      7.39 o 
  -1   9   7       24.80       25.00      8.45 o 
   0   9   7        2.29       -1.65      8.17 o 
   1   9   7       11.34       22.03      7.68 o 
   2   9   7        2.39        3.90      5.85 o 
   3   9   7        0.35       -2.00      6.49 o 
  -7  10   7       13.62       13.51      8.56 o 
  -6  10   7        4.73        8.08      7.13 o 
  -5  10   7        5.21       13.37      8.26 o 
  -4  10   7        6.35        3.60      7.12 o 
  -3  10   7        2.83        3.30      7.15 o 
  -2  10   7        3.05       -2.97      7.07 o 
  -1  10   7       15.71       23.62     14.09 o 
   0  10   7       16.25       24.81     11.71 o 
   1  10   7       30.20       41.06     10.06 o 
   2  10   7        0.65        0.99      6.06 o 
  -6  11   7        8.85       12.49      8.72 o 
  -5  11   7        0.18       11.30     11.52 o 
  -4  11   7        0.27        6.39      8.28 o 
  -3  11   7        6.99       12.73     10.18 o 
  -2  11   7       29.25       38.86      9.86 o 
  -1  11   7       28.63       14.04      8.89 o 
   0  11   7        4.35       12.99     11.02 o 
   1  11   7        7.32       11.95     10.62 o 
  -4  12   7        0.29       11.84      9.59 o 
  -3  12   7       54.96       35.42     10.68 o 
  -2  12   7        2.51       -0.57      5.64 o 
  -1  12   7       18.64       16.81     10.07 o 
  -9   0   8       54.57       83.49     20.05 o 
  -8   0   8      118.48      114.16     20.13 o 
  -7   0   8      231.34      209.06     18.86 o 
  -6   0   8       20.82       14.07     15.26 o 
  -5   0   8      169.45      137.53     22.33 o 
  -4   0   8       37.26       35.84      9.87 o 
  -3   0   8      105.59      104.92     12.76 o 
  -2   0   8       39.52       31.18      8.90 o 
  -1   0   8       56.42       61.92     17.90 o 
   0   0   8        5.76       28.56     23.28 o 
   1   0   8       38.61       41.91     14.39 o 
   2   0   8       99.08      124.87     19.57 o 
   3   0   8        2.01        7.59     10.29 o 
   4   0   8      408.03      379.77     37.64 o 
  -9   1   8        5.44        4.60      6.88 o 
  -8   1   8       40.44       20.92      9.49 o 
  -7   1   8       51.73       56.27      9.64 o 
  -6   1   8       16.04       10.09      5.05 o 
  -5   1   8       54.71       45.55      7.43 o 
  -4   1   8        1.69        7.34      4.87 o 
  -3   1   8      117.16      116.98     10.94 o 
  -2   1   8        7.03        6.10      6.40 o 
  -1   1   8        2.12       23.59     11.02 o 
   0   1   8       11.65       18.02      8.45 o 
   1   1   8        0.40        2.49      5.77 o 
   2   1   8        1.34        4.04      5.91 o 
   3   1   8       14.83       14.30      7.08 o 
   4   1   8       14.30       28.73     13.49 o 
  -9   2   8        4.03       26.35      8.90 o 
  -8   2   8        2.93        5.34      5.88 o 
  -7   2   8       36.79       56.17      9.91 o 
  -6   2   8       31.08       41.26      8.26 o 
  -5   2   8        7.62       10.48      5.39 o 
  -4   2   8        4.55        6.18      6.37 o 
  -3   2   8        2.33       10.64      6.28 o 
  -2   2   8        0.95       16.37      6.40 o 
  -1   2   8       10.86        4.34      5.02 o 
   0   2   8        3.81        4.42      6.71 o 
   1   2   8        2.94        5.23      5.32 o 
   2   2   8        5.34       14.75      7.68 o 
   3   2   8       17.02       20.94     12.55 o 
   4   2   8       38.30       33.22      9.17 o 
  -9   3   8       14.28       19.71      8.67 o 
  -8   3   8       53.57       47.79      9.85 o 
  -7   3   8      104.91      100.99     12.12 o 
  -6   3   8       10.58       16.14      6.93 o 
  -5   3   8       33.76       27.17      8.96 o 
  -4   3   8       15.83       21.82      7.01 o 
  -3   3   8      134.28      118.51     10.51 o 
  -2   3   8       28.79       29.31      7.18 o 
  -1   3   8       14.99       38.71      7.79 o 
   0   3   8        0.27        5.40      5.33 o 
   1   3   8        5.36        7.27      5.58 o 
   2   3   8        4.93       14.59      6.06 o 
   3   3   8       11.84        5.97      5.87 o 
  -9   4   8       54.47       55.32     10.08 o 
  -8   4   8      103.74      100.96     12.03 o 
  -7   4   8       40.47       53.47     11.51 o 
  -6   4   8      153.06      153.51     15.74 o 
  -5   4   8       20.82       19.09      8.44 o 
  -4   4   8       60.76       73.88     11.13 o 
  -3   4   8       25.05       33.76      7.10 o 
  -2   4   8       27.57       39.98      7.30 o 
  -1   4   8        1.82        0.99      6.86 o 
   0   4   8       37.32       31.23      7.97 o 
   1   4   8       21.28       39.88     12.34 o 
   2   4   8       30.35       43.55      8.87 o 
   3   4   8       51.71       57.04     10.57 o 
  -8   5   8        0.35       17.77     11.96 o 
  -7   5   8        3.92        0.25      6.18 o 
  -6   5   8       16.08       22.83     10.16 o 
  -5   5   8      118.51      122.44     15.95 o 
  -4   5   8        8.38        4.35      6.42 o 
  -3   5   8        2.92        6.82      8.10 o 
  -2   5   8       23.31       26.82      8.85 o 
  -1   5   8        0.65        3.46      5.62 o 
   0   5   8        6.32       18.50     10.58 o 
   1   5   8        8.28       13.07      6.21 o 
   2   5   8        1.98        1.96      5.76 o 
   3   5   8        0.86        9.08      7.18 o 
  -8   6   8       29.82       35.66     10.58 o 
  -7   6   8       17.91       31.78     10.18 o 
  -6   6   8        6.25       14.82      8.35 o 
  -5   6   8       45.06       37.74     10.17 o 
  -4   6   8       11.33        5.36      6.99 o 
  -3   6   8        2.41       10.55      8.82 o 
  -2   6   8       85.11       90.32     13.32 o 
  -1   6   8       18.00       30.68      7.45 o 
   0   6   8        4.46       16.16      7.60 o 
   1   6   8        1.68       11.36      6.23 o 
   2   6   8       17.83       14.89      6.57 o 
  -7   7   8        2.09        2.50     13.10 o 
  -6   7   8       78.73       87.45     13.46 o 
  -5   7   8        0.11        9.79      7.52 o 
  -4   7   8       41.28       35.19     11.98 o 
  -3   7   8       82.67      105.92     14.41 o 
  -2   7   8        2.52        7.25      7.46 o 
  -1   7   8       14.07       17.95      8.41 o 
   0   7   8        5.51       10.06      9.66 o 
   1   7   8        0.84       -2.18      5.52 o 
   2   7   8       13.16       16.90      6.68 o 
  -6   8   8       17.77       29.38     12.11 o 
  -5   8   8       36.82       35.26      9.93 o 
  -4   8   8        2.81       12.05      9.06 o 
  -3   8   8        7.70       11.86      8.91 o 
  -2   8   8       15.82        7.06      8.19 o 
  -1   8   8       19.52       26.90      9.51 o 
   0   8   8        0.58       -0.18      5.44 o 
   1   8   8       18.92       11.08      8.35 o 
  -5   9   8       65.75       56.24     13.66 o 
  -4   9   8        2.75        9.45      9.15 o 
  -3   9   8        0.08        3.10      7.96 o 
  -2   9   8        1.26        0.91      6.86 o 
  -1   9   8        0.01        5.47      8.26 o 
   0   9   8        3.15        7.75      8.16 o 
  -7   1   9       63.80       58.94     12.41 o 
  -6   1   9        6.78       17.99      9.69 o 
  -5   1   9       12.86       17.91      8.07 o 
  -4   1   9       15.69       18.51      7.72 o 
  -3   1   9        8.33        9.37      7.11 o 
  -2   1   9       20.93       26.14     11.22 o 
  -1   1   9       50.38       68.12     11.45 o 
   0   1   9       11.77       15.97      9.19 o 
   1   1   9        2.19        4.39      7.35 o 
  -7   2   9       33.45       47.36     10.48 o 
  -6   2   9      119.53      114.78     13.87 o 
  -5   2   9       30.04       38.73     10.63 o 
  -4   2   9       83.04       90.33     13.53 o 
  -3   2   9       67.80       75.77     10.29 o 
  -2   2   9      190.05      156.28     14.64 o 
  -1   2   9       11.18       17.64     11.66 o 
   0   2   9       33.70       49.21     11.73 o 
   1   2   9        2.97       15.76     10.08 o 
  -7   3   9        2.06       20.74     14.53 o 
  -6   3   9       10.72       27.22     10.12 o 
  -5   3   9        0.22        6.33      7.95 o 
  -4   3   9        0.33      -12.67     20.89 o 
  -3   3   9        3.22       13.98      9.12 o 
  -2   3   9       15.08       19.42      7.90 o 
  -1   3   9        4.18        8.17      7.14 o 
   0   3   9       18.88       24.17      9.76 o 
  -6   4   9       43.88       43.35     10.71 o 
  -5   4   9        2.60       25.45      9.03 o 
  -4   4   9        4.43       19.94      9.25 o 
  -3   4   9        9.86       -4.36      6.86 o 
  -2   4   9        3.82        1.70      5.73 o 
  -1   4   9        1.99       10.94      7.43 o 
   0   4   9        1.18        7.05      8.46 o 
  -5   5   9        5.61        7.45      7.84 o 
  -4   5   9        0.00       -1.30      6.88 o 
  -3   5   9        3.70       13.71      8.52 o 
  -2   5   9       36.58       38.67     10.43 o 
  -1   5   9       15.89       21.31     11.37 o 
  -4   6   9       48.99       44.57     11.10 o 
  -3   6   9       43.87       52.82     16.31 o 
  -2   6   9       39.27       40.43     12.50 o 
                                                 
